# Supplementary material for: TP63 transcriptionally regulates SLC7A5 to suppress ferroptosis in head and neck squamous cell carcinoma
Source: Front Immunol. 2024 Aug 21;15:1445472. doi: 10.3389/fimmu.2024.1445472 (PMC11371717; doi:10.3389/fimmu.2024.1445472)
Supplement: Supplementary file 1 [file Table1.xlsx]

## Sheet: Sheet1
Supplementary Table 1. Estimating the immune response status of HNSCC samples
DataID	Group	Sample	Easier score	Median Easier score	Response status group
GSE195832	Pre	GSM5851565	-0.18406	0.256361	INR
GSE195832	Post	GSM5851566	0.695061		IR
GSE195832	Pre	GSM5851567	0.486205		IR
GSE195832	Post	GSM5851568	0.802798		IR
GSE195832	Pre	GSM5851569	-0.0524064		INR
GSE195832	Post	GSM5851570	1.01986		IR
GSE195832	Pre	GSM5851571	0.0265172		INR
GSE195832	Post	GSM5851572	-0.140781		INR
