# Supplementary material for: TP63 transcriptionally regulates SLC7A5 to suppress ferroptosis in head and neck squamous cell carcinoma
Source: Front Immunol. 2024 Aug 21;15:1445472. doi: 10.3389/fimmu.2024.1445472 (PMC11371717; doi:10.3389/fimmu.2024.1445472)
Supplement: Supplementary file 2 [file Table2.xlsx]

## Sheet: MetaData
Supplementary Table 2. Detailed information on the cells in the scRNA-seq data
cells	orig.ident	nCount_RNA	nFeature_RNA	DataID	Group	Sample	percent.mt	nCount_SCT	nFeature_SCT	SCT_snn_res.1	cluster
GSM5851565_AAACCTGAGAAACGCC-1	GSM5851565	2001	793	GSE195832	Pre	GSM5851565	5.997	2187	793	11	11
GSM5851565_AAACCTGAGAGTGACC-1	GSM5851565	2057	925	GSE195832	Pre	GSM5851565	2.18765	2203	925	20	20
GSM5851565_AAACCTGAGCAGCGTA-1	GSM5851565	7018	2131	GSE195832	Pre	GSM5851565	0.0997435	2899	1414	14	14
GSM5851565_AAACCTGAGGACAGCT-1	GSM5851565	2716	1242	GSE195832	Pre	GSM5851565	5.22828	2565	1242	9	9
GSM5851565_AAACCTGAGGAGCGAG-1	GSM5851565	3166	1290	GSE195832	Pre	GSM5851565	4.07454	2705	1290	4	4
GSM5851565_AAACCTGAGGTGTTAA-1	GSM5851565	1318	716	GSE195832	Pre	GSM5851565	1.28983	1980	724	20	20
GSM5851565_AAACCTGAGTACACCT-1	GSM5851565	1307	684	GSE195832	Pre	GSM5851565	0.994644	2024	691	14	14
GSM5851565_AAACCTGAGTTGAGAT-1	GSM5851565	722	444	GSE195832	Pre	GSM5851565	4.98615	1808	521	2	2
GSM5851565_AAACCTGCAAATTGCC-1	GSM5851565	16526	3247	GSE195832	Pre	GSM5851565	2.31756	2561	1029	5	5
GSM5851565_AAACCTGCAATGGTCT-1	GSM5851565	17866	3892	GSE195832	Pre	GSM5851565	4.4386	2626	1230	5	5
GSM5851565_AAACCTGCACACAGAG-1	GSM5851565	18984	3819	GSE195832	Pre	GSM5851565	2.17025	2650	1198	5	5
GSM5851565_AAACCTGCACACGCTG-1	GSM5851565	4437	1598	GSE195832	Pre	GSM5851565	2.99752	2936	1529	9	9
GSM5851565_AAACCTGCACCTCGGA-1	GSM5851565	5739	1833	GSE195832	Pre	GSM5851565	2.31748	2979	1537	17	17
GSM5851565_AAACCTGCACTACAGT-1	GSM5851565	5311	2139	GSE195832	Pre	GSM5851565	3.2009	3083	1900	9	9
GSM5851565_AAACCTGCACTTAACG-1	GSM5851565	31784	4814	GSE195832	Pre	GSM5851565	1.62975	2566	1151	1	1
GSM5851565_AAACCTGGTGATGCCC-1	GSM5851565	6432	1949	GSE195832	Pre	GSM5851565	2.11443	2867	1406	17	17
GSM5851565_AAACCTGGTGCTAGCC-1	GSM5851565	25315	4510	GSE195832	Pre	GSM5851565	2.5874	2573	1200	1	1
GSM5851565_AAACCTGGTGGTTTCA-1	GSM5851565	806	542	GSE195832	Pre	GSM5851565	4.59057	1881	584	17	17
GSM5851565_AAACCTGGTGTTAAGA-1	GSM5851565	2023	969	GSE195832	Pre	GSM5851565	0.692042	2176	969	11	11
GSM5851565_AAACCTGGTTTCCACC-1	GSM5851565	38866	5936	GSE195832	Pre	GSM5851565	3.68703	2489	1175	4	4
GSM5851565_AAACCTGTCAACCAAC-1	GSM5851565	17544	3578	GSE195832	Pre	GSM5851565	1.52759	2590	1163	1	1
GSM5851565_AAACCTGTCACCGTAA-1	GSM5851565	2997	1349	GSE195832	Pre	GSM5851565	2.5025	2672	1349	4	4
GSM5851565_AAACCTGTCACGAAGG-1	GSM5851565	2189	905	GSE195832	Pre	GSM5851565	2.32983	2263	905	11	11
GSM5851565_AAACCTGTCATAACCG-1	GSM5851565	4924	1782	GSE195832	Pre	GSM5851565	3.53371	2990	1633	9	9
GSM5851565_AAACCTGTCGAGAACG-1	GSM5851565	1154	622	GSE195832	Pre	GSM5851565	1.81976	2019	635	6	6
GSM5851565_AAACGGGAGAAGAAGC-1	GSM5851565	572	376	GSE195832	Pre	GSM5851565	0.34965	1732	475	21	21
GSM5851565_AAACGGGAGAGACTAT-1	GSM5851565	2515	1252	GSE195832	Pre	GSM5851565	3.57853	2479	1252	9	9
GSM5851565_AAACGGGAGCTAACTC-1	GSM5851565	1250	666	GSE195832	Pre	GSM5851565	2.88	1977	684	11	11
GSM5851565_AAACGGGAGCTAGTCT-1	GSM5851565	743	468	GSE195832	Pre	GSM5851565	9.0175	1832	520	9	9
GSM5851565_AAACGGGAGCTGATAA-1	GSM5851565	7180	2119	GSE195832	Pre	GSM5851565	4.94429	2706	1249	1	1
GSM5851565_AAACGGGAGGAATTAC-1	GSM5851565	4269	1338	GSE195832	Pre	GSM5851565	1.10096	2885	1289	10	10
GSM5851565_AAACGGGAGTACGTAA-1	GSM5851565	1391	709	GSE195832	Pre	GSM5851565	6.82962	2002	711	22	22
GSM5851565_AAACGGGCACGCATCG-1	GSM5851565	2693	1110	GSE195832	Pre	GSM5851565	4.19606	2551	1110	2	2
GSM5851565_AAACGGGCACGGTGTC-1	GSM5851565	13889	1806	GSE195832	Pre	GSM5851565	0.727194	2974	482	19	19
GSM5851565_AAACGGGCACTTAACG-1	GSM5851565	3758	1329	GSE195832	Pre	GSM5851565	3.69878	2784	1323	1	1
GSM5851565_AAACGGGCAGAAGCAC-1	GSM5851565	14486	3290	GSE195832	Pre	GSM5851565	3.07883	2591	1109	1	1
GSM5851565_AAACGGGCATCACCCT-1	GSM5851565	8095	2535	GSE195832	Pre	GSM5851565	3.57011	2632	1186	10	10
GSM5851565_AAACGGGGTAACGTTC-1	GSM5851565	1452	724	GSE195832	Pre	GSM5851565	9.15978	1996	726	19	19
GSM5851565_AAACGGGGTACAGTTC-1	GSM5851565	2667	1070	GSE195832	Pre	GSM5851565	9.74878	2531	1070	31	31
GSM5851565_AAACGGGGTACCATCA-1	GSM5851565	1619	734	GSE195832	Pre	GSM5851565	2.77949	2062	735	17	17
GSM5851565_AAACGGGGTAGCGTGA-1	GSM5851565	14866	3079	GSE195832	Pre	GSM5851565	2.69743	2614	1107	1	1
GSM5851565_AAACGGGGTCATGCAT-1	GSM5851565	8741	2506	GSE195832	Pre	GSM5851565	2.36815	2444	1061	1	1
GSM5851565_AAACGGGGTCATGCCG-1	GSM5851565	15592	3347	GSE195832	Pre	GSM5851565	2.02027	2621	1209	1	1
GSM5851565_AAACGGGGTCCAAGTT-1	GSM5851565	997	514	GSE195832	Pre	GSM5851565	1.00301	2052	538	9	9
GSM5851565_AAACGGGGTCGAGTTT-1	GSM5851565	11517	3335	GSE195832	Pre	GSM5851565	3.35157	2631	1263	11	11
GSM5851565_AAACGGGGTGCATCTA-1	GSM5851565	12585	2954	GSE195832	Pre	GSM5851565	2.58244	2536	1074	1	1
GSM5851565_AAACGGGTCCGTTGTC-1	GSM5851565	2874	1273	GSE195832	Pre	GSM5851565	0.800278	2635	1273	11	11
GSM5851565_AAACGGGTCGACGGAA-1	GSM5851565	9171	2426	GSE195832	Pre	GSM5851565	2.38796	2434	998	1	1
GSM5851565_AAACGGGTCGCCAAAT-1	GSM5851565	37300	4776	GSE195832	Pre	GSM5851565	3.72654	2468	804	1	1
GSM5851565_AAACGGGTCGGATGGA-1	GSM5851565	14801	3122	GSE195832	Pre	GSM5851565	1.40531	2666	1048	1	1
GSM5851565_AAAGATGAGATGCGAC-1	GSM5851565	13072	3122	GSE195832	Pre	GSM5851565	3.66432	2626	1148	1	1
GSM5851565_AAAGATGAGCTGGAAC-1	GSM5851565	578	306	GSE195832	Pre	GSM5851565	2.24913	1758	403	6	6
GSM5851565_AAAGATGAGTTCGCGC-1	GSM5851565	823	510	GSE195832	Pre	GSM5851565	4.73876	1889	554	22	22
GSM5851565_AAAGATGAGTTTCCTT-1	GSM5851565	5102	1579	GSE195832	Pre	GSM5851565	1.19561	2959	1393	16	16
GSM5851565_AAAGATGCAAGTTGTC-1	GSM5851565	6182	1780	GSE195832	Pre	GSM5851565	1.6176	2839	1333	14	14
GSM5851565_AAAGATGCACAACTGT-1	GSM5851565	826	487	GSE195832	Pre	GSM5851565	0.363196	1908	528	21	21
GSM5851565_AAAGATGCACGACGAA-1	GSM5851565	2053	1055	GSE195832	Pre	GSM5851565	2.48417	2186	1055	4	4
GSM5851565_AAAGATGCAGATTGCT-1	GSM5851565	2903	1361	GSE195832	Pre	GSM5851565	2.44575	2661	1361	4	4
GSM5851565_AAAGATGCAGTCAGCC-1	GSM5851565	7362	2265	GSE195832	Pre	GSM5851565	2.93399	2800	1378	1	1
GSM5851565_AAAGATGCATCCCACT-1	GSM5851565	4023	1620	GSE195832	Pre	GSM5851565	2.16257	2889	1588	2	2
GSM5851565_AAAGATGGTAGCCTAT-1	GSM5851565	5808	2105	GSE195832	Pre	GSM5851565	9.7624	3067	1765	4	4
GSM5851565_AAAGATGGTCACACGC-1	GSM5851565	9251	2073	GSE195832	Pre	GSM5851565	2.51865	2460	853	1	1
GSM5851565_AAAGATGGTTGATTGC-1	GSM5851565	1739	788	GSE195832	Pre	GSM5851565	0.747556	2095	789	5	5
GSM5851565_AAAGATGTCAACGAAA-1	GSM5851565	4638	1593	GSE195832	Pre	GSM5851565	2.41483	2931	1495	11	11
GSM5851565_AAAGATGTCAATAAGG-1	GSM5851565	1064	594	GSE195832	Pre	GSM5851565	0.56391	2095	617	14	14
GSM5851565_AAAGATGTCACAGGCC-1	GSM5851565	1740	770	GSE195832	Pre	GSM5851565	3.7931	2091	770	13	13
GSM5851565_AAAGATGTCAGTACGT-1	GSM5851565	16505	3403	GSE195832	Pre	GSM5851565	1.56316	2580	1150	1	1
GSM5851565_AAAGATGTCCCACTTG-1	GSM5851565	2009	907	GSE195832	Pre	GSM5851565	3.38477	2182	907	8	8
GSM5851565_AAAGATGTCCCATTTA-1	GSM5851565	1610	698	GSE195832	Pre	GSM5851565	2.36025	2060	702	11	11
GSM5851565_AAAGATGTCCGTCAAA-1	GSM5851565	3117	1372	GSE195832	Pre	GSM5851565	4.61983	2731	1371	25	25
GSM5851565_AAAGATGTCCTGTAGA-1	GSM5851565	605	398	GSE195832	Pre	GSM5851565	4.79339	1717	478	19	19
GSM5851565_AAAGATGTCGGATGGA-1	GSM5851565	3359	1408	GSE195832	Pre	GSM5851565	4.04882	2747	1408	0	0
GSM5851565_AAAGCAAAGAACAACT-1	GSM5851565	11991	1052	GSE195832	Pre	GSM5851565	1.38437	3162	171	24	24
GSM5851565_AAAGCAAAGATGCCAG-1	GSM5851565	19901	3596	GSE195832	Pre	GSM5851565	4.48219	2535	1002	1	1
GSM5851565_AAAGCAAAGTAATCCC-1	GSM5851565	856	423	GSE195832	Pre	GSM5851565	4.55607	1947	459	23	23
GSM5851565_AAAGCAAAGTTGTCGT-1	GSM5851565	2031	902	GSE195832	Pre	GSM5851565	1.67405	2195	902	16	16
GSM5851565_AAAGCAACAATAAGCA-1	GSM5851565	715	381	GSE195832	Pre	GSM5851565	3.35664	1832	443	3	3
GSM5851565_AAAGCAACACCAGGCT-1	GSM5851565	658	378	GSE195832	Pre	GSM5851565	6.99088	1763	458	11	11
GSM5851565_AAAGCAACAGGGCATA-1	GSM5851565	803	475	GSE195832	Pre	GSM5851565	3.73599	1890	510	3	3
GSM5851565_AAAGCAACATAGTAAG-1	GSM5851565	2866	756	GSE195832	Pre	GSM5851565	1.77948	2598	756	24	24
GSM5851565_AAAGCAACATATACGC-1	GSM5851565	1584	851	GSE195832	Pre	GSM5851565	4.29293	2007	851	4	4
GSM5851565_AAAGCAACATGTAGTC-1	GSM5851565	1344	720	GSE195832	Pre	GSM5851565	5.80357	1954	724	9	9
GSM5851565_AAAGCAACATGTTCCC-1	GSM5851565	826	403	GSE195832	Pre	GSM5851565	3.38983	1930	437	3	3
GSM5851565_AAAGCAAGTCAGATAA-1	GSM5851565	1031	553	GSE195832	Pre	GSM5851565	0.193986	2083	581	21	21
GSM5851565_AAAGCAAGTCATATCG-1	GSM5851565	6101	2008	GSE195832	Pre	GSM5851565	1.75381	2945	1567	1	1
GSM5851565_AAAGCAAGTCCCGACA-1	GSM5851565	1853	859	GSE195832	Pre	GSM5851565	8.90448	2111	859	9	9
GSM5851565_AAAGCAAGTCGTCTTC-1	GSM5851565	5885	817	GSE195832	Pre	GSM5851565	1.35939	3003	504	10	10
GSM5851565_AAAGCAAGTCTCATCC-1	GSM5851565	5933	2006	GSE195832	Pre	GSM5851565	7.68583	3007	1612	17	17
GSM5851565_AAAGCAAGTGCAACGA-1	GSM5851565	3998	755	GSE195832	Pre	GSM5851565	0.775388	2790	705	24	24
GSM5851565_AAAGCAAGTTCCAACA-1	GSM5851565	902	462	GSE195832	Pre	GSM5851565	2.43902	1974	483	0	0
GSM5851565_AAAGCAAGTTCGTGAT-1	GSM5851565	1337	617	GSE195832	Pre	GSM5851565	2.76739	2014	619	29	29
GSM5851565_AAAGCAATCACTTCAT-1	GSM5851565	11945	2730	GSE195832	Pre	GSM5851565	2.05107	2565	954	1	1
GSM5851565_AAAGCAATCTACCTGC-1	GSM5851565	4255	1778	GSE195832	Pre	GSM5851565	3.31375	2940	1732	9	9
GSM5851565_AAAGCAATCTTCTGGC-1	GSM5851565	18330	3814	GSE195832	Pre	GSM5851565	2.14403	2649	1297	1	1
GSM5851565_AAAGCAATCTTGCATT-1	GSM5851565	618	317	GSE195832	Pre	GSM5851565	7.28155	1763	402	19	19
GSM5851565_AAAGTAGAGAAACCAT-1	GSM5851565	589	377	GSE195832	Pre	GSM5851565	1.18846	1678	486	10	10
GSM5851565_AAAGTAGAGACCACGA-1	GSM5851565	14496	3179	GSE195832	Pre	GSM5851565	2.2351	2593	1166	1	1
GSM5851565_AAAGTAGAGGGTTCCC-1	GSM5851565	13080	2583	GSE195832	Pre	GSM5851565	4.05963	2496	903	1	1
GSM5851565_AAAGTAGAGTGCGATG-1	GSM5851565	764	455	GSE195832	Pre	GSM5851565	0.65445	1824	529	21	21
GSM5851565_AAAGTAGCAAGTAATG-1	GSM5851565	59470	6403	GSE195832	Pre	GSM5851565	4.13822	2451	925	1	1
GSM5851565_AAAGTAGCACGAAATA-1	GSM5851565	1557	788	GSE195832	Pre	GSM5851565	6.10148	2046	788	20	20
GSM5851565_AAAGTAGCAGCGTAAG-1	GSM5851565	14667	3060	GSE195832	Pre	GSM5851565	1.57496	2606	1070	5	5
GSM5851565_AAAGTAGCAGTGGAGT-1	GSM5851565	1415	833	GSE195832	Pre	GSM5851565	2.04947	1940	840	4	4
GSM5851565_AAAGTAGCATCAGTCA-1	GSM5851565	1104	620	GSE195832	Pre	GSM5851565	8.15217	1991	648	31	31
GSM5851565_AAAGTAGCATCCCATC-1	GSM5851565	6642	2296	GSE195832	Pre	GSM5851565	3.10148	3001	1603	4	4
GSM5851565_AAAGTAGGTGTTCGAT-1	GSM5851565	3697	1532	GSE195832	Pre	GSM5851565	2.05572	2836	1529	19	19
GSM5851565_AAAGTAGGTTATGCGT-1	GSM5851565	530	386	GSE195832	Pre	GSM5851565	2.64151	1681	494	14	14
GSM5851565_AAAGTAGTCAATCTCT-1	GSM5851565	6909	2390	GSE195832	Pre	GSM5851565	2.44608	2968	1654	1	1
GSM5851565_AAAGTAGTCACCTTAT-1	GSM5851565	1175	577	GSE195832	Pre	GSM5851565	5.19149	2021	585	2	2
GSM5851565_AAAGTAGTCTACCTGC-1	GSM5851565	13148	3445	GSE195832	Pre	GSM5851565	2.63158	2568	1202	1	1
GSM5851565_AAATGCCAGACCCACC-1	GSM5851565	2766	1185	GSE195832	Pre	GSM5851565	2.63919	2588	1185	20	20
GSM5851565_AAATGCCAGACTAGAT-1	GSM5851565	911	554	GSE195832	Pre	GSM5851565	2.85401	1951	594	22	22
GSM5851565_AAATGCCAGCGACGTA-1	GSM5851565	1613	794	GSE195832	Pre	GSM5851565	0.433974	2040	795	11	11
GSM5851565_AAATGCCAGCGTTTAC-1	GSM5851565	1782	815	GSE195832	Pre	GSM5851565	5.89226	2098	815	9	9
GSM5851565_AAATGCCAGCTGTCTA-1	GSM5851565	12614	2770	GSE195832	Pre	GSM5851565	2.42588	2845	884	5	5
GSM5851565_AAATGCCAGGATATAC-1	GSM5851565	11731	2781	GSE195832	Pre	GSM5851565	2.10553	2537	1077	1	1
GSM5851565_AAATGCCAGGCATGTG-1	GSM5851565	8609	2917	GSE195832	Pre	GSM5851565	8.90928	2475	1203	31	31
GSM5851565_AAATGCCAGGTACTCT-1	GSM5851565	11010	2813	GSE195832	Pre	GSM5851565	2.24342	2495	1110	5	5
GSM5851565_AAATGCCAGTAACCCT-1	GSM5851565	3255	1224	GSE195832	Pre	GSM5851565	1.32104	2700	1223	14	14
GSM5851565_AAATGCCCAACGATCT-1	GSM5851565	5031	1623	GSE195832	Pre	GSM5851565	3.57782	2961	1424	20	20
GSM5851565_AAATGCCCAAGTAGTA-1	GSM5851565	4401	1608	GSE195832	Pre	GSM5851565	4.58987	2928	1557	1	1
GSM5851565_AAATGCCCAATACGCT-1	GSM5851565	27512	3969	GSE195832	Pre	GSM5851565	1.93734	2538	961	1	1
GSM5851565_AAATGCCCAATGGAAT-1	GSM5851565	1226	575	GSE195832	Pre	GSM5851565	3.91517	2007	586	11	11
GSM5851565_AAATGCCCACAGTCGC-1	GSM5851565	11895	3155	GSE195832	Pre	GSM5851565	3.74107	2540	1151	1	1
GSM5851565_AAATGCCCACTATCTT-1	GSM5851565	1538	727	GSE195832	Pre	GSM5851565	3.64109	2033	728	19	19
GSM5851565_AAATGCCCAGGTCTCG-1	GSM5851565	1583	783	GSE195832	Pre	GSM5851565	9.03348	2028	783	31	31
GSM5851565_AAATGCCCATGGTTGT-1	GSM5851565	15317	3324	GSE195832	Pre	GSM5851565	2.161	2596	1137	1	1
GSM5851565_AAATGCCGTAAACGCG-1	GSM5851565	12426	2771	GSE195832	Pre	GSM5851565	3.00982	2562	1076	1	1
GSM5851565_AAATGCCGTAATTGGA-1	GSM5851565	2755	1075	GSE195832	Pre	GSM5851565	6.56987	2563	1075	20	20
GSM5851565_AAATGCCGTAGAGTGC-1	GSM5851565	1726	805	GSE195832	Pre	GSM5851565	3.41831	2086	805	22	22
GSM5851565_AAATGCCGTATAGGTA-1	GSM5851565	1319	665	GSE195832	Pre	GSM5851565	4.5489	1994	668	2	2
GSM5851565_AAATGCCGTCAGAATA-1	GSM5851565	5209	1642	GSE195832	Pre	GSM5851565	2.26531	2943	1449	5	5
GSM5851565_AAATGCCGTGCGCTTG-1	GSM5851565	1136	594	GSE195832	Pre	GSM5851565	2.02465	2033	612	25	25
GSM5851565_AAATGCCTCACAGTAC-1	GSM5851565	1189	570	GSE195832	Pre	GSM5851565	6.72834	2001	597	11	11
GSM5851565_AAATGCCTCGGTCCGA-1	GSM5851565	9985	2816	GSE195832	Pre	GSM5851565	3.60541	2422	1055	1	1
GSM5851565_AAATGCCTCTCATTCA-1	GSM5851565	953	572	GSE195832	Pre	GSM5851565	8.28961	1997	613	9	9
GSM5851565_AAATGCCTCTCTAGGA-1	GSM5851565	2003	928	GSE195832	Pre	GSM5851565	8.63704	2182	928	1	1
GSM5851565_AAATGCCTCTTGTATC-1	GSM5851565	12349	3392	GSE195832	Pre	GSM5851565	1.51429	2582	1343	1	1
GSM5851565_AACACGTAGAACTCGG-1	GSM5851565	7812	2364	GSE195832	Pre	GSM5851565	5.01792	2629	1281	1	1
GSM5851565_AACACGTAGACTAGGC-1	GSM5851565	2367	1038	GSE195832	Pre	GSM5851565	1.98564	2367	1038	7	7
GSM5851565_AACACGTAGGAGTAGA-1	GSM5851565	7158	2030	GSE195832	Pre	GSM5851565	2.36099	2677	1156	1	1
GSM5851565_AACACGTAGGCATGGT-1	GSM5851565	1573	793	GSE195832	Pre	GSM5851565	1.97076	2033	795	11	11
GSM5851565_AACACGTAGTCGTTTG-1	GSM5851565	1546	597	GSE195832	Pre	GSM5851565	4.39845	2084	599	15	15
GSM5851565_AACACGTCAACTTGAC-1	GSM5851565	1386	574	GSE195832	Pre	GSM5851565	4.40115	2061	578	10	10
GSM5851565_AACACGTCAAGCCGTC-1	GSM5851565	3555	1550	GSE195832	Pre	GSM5851565	3.85373	2832	1547	29	29
GSM5851565_AACACGTCACTCGACG-1	GSM5851565	775	467	GSE195832	Pre	GSM5851565	2.19355	1865	510	3	3
GSM5851565_AACACGTGTATAATGG-1	GSM5851565	2180	973	GSE195832	Pre	GSM5851565	3.21101	2260	973	9	9
GSM5851565_AACACGTGTCAAAGCG-1	GSM5851565	961	500	GSE195832	Pre	GSM5851565	0.312175	2026	528	15	15
GSM5851565_AACACGTGTCGAAAGC-1	GSM5851565	3098	1243	GSE195832	Pre	GSM5851565	2.19496	2698	1243	20	20
GSM5851565_AACACGTTCAAACCGT-1	GSM5851565	1871	899	GSE195832	Pre	GSM5851565	2.13789	2115	899	9	9
GSM5851565_AACACGTTCACTGGGC-1	GSM5851565	14854	3251	GSE195832	Pre	GSM5851565	3.12374	2599	1151	1	1
GSM5851565_AACACGTTCAGTTTGG-1	GSM5851565	2280	1156	GSE195832	Pre	GSM5851565	8.59649	2293	1155	4	4
GSM5851565_AACACGTTCCAGTATG-1	GSM5851565	7053	1977	GSE195832	Pre	GSM5851565	5.47285	2751	1210	1	1
GSM5851565_AACACGTTCCTCAACC-1	GSM5851565	1287	640	GSE195832	Pre	GSM5851565	1.6317	2002	644	8	8
GSM5851565_AACACGTTCGCCAAAT-1	GSM5851565	1154	654	GSE195832	Pre	GSM5851565	2.42634	1992	668	2	2
GSM5851565_AACCATGAGAGTGACC-1	GSM5851565	9379	2368	GSE195832	Pre	GSM5851565	3.92366	2435	956	1	1
GSM5851565_AACCATGAGCATCATC-1	GSM5851565	3579	1464	GSE195832	Pre	GSM5851565	3.68818	2826	1455	4	4
GSM5851565_AACCATGAGCTAGTTC-1	GSM5851565	5185	1673	GSE195832	Pre	GSM5851565	1.71649	3017	1482	5	5
GSM5851565_AACCATGAGGAACTGC-1	GSM5851565	3062	1037	GSE195832	Pre	GSM5851565	2.97191	2637	1037	26	26
GSM5851565_AACCATGAGTACATGA-1	GSM5851565	839	464	GSE195832	Pre	GSM5851565	8.22408	1914	507	31	31
GSM5851565_AACCATGAGTAGGTGC-1	GSM5851565	3326	1452	GSE195832	Pre	GSM5851565	4.11906	2787	1449	9	9
GSM5851565_AACCATGAGTCTCAAC-1	GSM5851565	809	506	GSE195832	Pre	GSM5851565	4.82077	1876	549	0	0
GSM5851565_AACCATGAGTGGAGTC-1	GSM5851565	3550	1285	GSE195832	Pre	GSM5851565	3.74648	2767	1285	2	2
GSM5851565_AACCATGCACATCCAA-1	GSM5851565	28382	4490	GSE195832	Pre	GSM5851565	2.27961	2538	1110	1	1
GSM5851565_AACCATGCACGGATAG-1	GSM5851565	507	306	GSE195832	Pre	GSM5851565	4.14201	1702	412	0	0
GSM5851565_AACCATGCATAGGATA-1	GSM5851565	4790	683	GSE195832	Pre	GSM5851565	0.501044	2810	545	21	21
GSM5851565_AACCATGGTAAACGCG-1	GSM5851565	2114	915	GSE195832	Pre	GSM5851565	5.72375	2231	915	16	16
GSM5851565_AACCATGGTAGAGTGC-1	GSM5851565	10638	2551	GSE195832	Pre	GSM5851565	2.86708	2473	950	5	5
GSM5851565_AACCATGGTAGCGCAA-1	GSM5851565	4174	1612	GSE195832	Pre	GSM5851565	1.41351	2927	1571	22	22
GSM5851565_AACCATGGTAGCGTGA-1	GSM5851565	1866	744	GSE195832	Pre	GSM5851565	3.37621	2160	744	11	11
GSM5851565_AACCATGGTATAAACG-1	GSM5851565	1568	694	GSE195832	Pre	GSM5851565	5.16582	2067	694	7	7
GSM5851565_AACCATGGTCCATCCT-1	GSM5851565	11526	3187	GSE195832	Pre	GSM5851565	3.22749	2486	1070	22	22
GSM5851565_AACCATGGTCTGATTG-1	GSM5851565	12726	3090	GSE195832	Pre	GSM5851565	3.08031	2561	1203	1	1
GSM5851565_AACCATGGTTCCACGG-1	GSM5851565	1041	630	GSE195832	Pre	GSM5851565	3.93852	2068	651	9	9
GSM5851565_AACCATGTCACCCGAG-1	GSM5851565	9280	2475	GSE195832	Pre	GSM5851565	2.07974	2427	963	1	1
GSM5851565_AACCATGTCAGAGGTG-1	GSM5851565	1795	971	GSE195832	Pre	GSM5851565	5.34819	2073	971	32	32
GSM5851565_AACCATGTCCCATTTA-1	GSM5851565	809	425	GSE195832	Pre	GSM5851565	2.71941	1901	467	15	15
GSM5851565_AACCATGTCGAATGCT-1	GSM5851565	1003	551	GSE195832	Pre	GSM5851565	1.19641	2060	582	14	14
GSM5851565_AACCATGTCGCAAACT-1	GSM5851565	1461	795	GSE195832	Pre	GSM5851565	8.14511	1963	800	4	4
GSM5851565_AACCATGTCTGGCGAC-1	GSM5851565	1482	690	GSE195832	Pre	GSM5851565	9.10931	2014	696	29	29
GSM5851565_AACCGCGAGATATGGT-1	GSM5851565	11583	2715	GSE195832	Pre	GSM5851565	2.21877	2558	1108	1	1
GSM5851565_AACCGCGAGATGGCGT-1	GSM5851565	28359	4769	GSE195832	Pre	GSM5851565	3.2547	2477	1110	1	1
GSM5851565_AACCGCGAGCTAGCCC-1	GSM5851565	7999	2525	GSE195832	Pre	GSM5851565	3.1879	2668	1279	5	5
GSM5851565_AACCGCGAGGCAAAGA-1	GSM5851565	1229	554	GSE195832	Pre	GSM5851565	3.25468	2045	559	26	26
GSM5851565_AACCGCGAGGGCTTGA-1	GSM5851565	541	324	GSE195832	Pre	GSM5851565	6.09982	1695	440	31	31
GSM5851565_AACCGCGAGGGTGTGT-1	GSM5851565	3985	1624	GSE195832	Pre	GSM5851565	7.20201	2859	1603	5	5
GSM5851565_AACCGCGCACGGCGTT-1	GSM5851565	1971	1064	GSE195832	Pre	GSM5851565	4.71842	2135	1064	22	22
GSM5851565_AACCGCGCAGATGGCA-1	GSM5851565	3669	1326	GSE195832	Pre	GSM5851565	0.70864	2772	1321	17	17
GSM5851565_AACCGCGGTCAGATAA-1	GSM5851565	2271	958	GSE195832	Pre	GSM5851565	3.25848	2296	958	20	20
GSM5851565_AACCGCGGTGCGGTAA-1	GSM5851565	9545	2741	GSE195832	Pre	GSM5851565	3.75065	2521	1115	5	5
GSM5851565_AACCGCGGTGGAAAGA-1	GSM5851565	11104	2727	GSE195832	Pre	GSM5851565	1.92723	2485	1011	13	13
GSM5851565_AACCGCGGTGGTAACG-1	GSM5851565	1771	871	GSE195832	Pre	GSM5851565	3.50085	2082	871	4	4
GSM5851565_AACCGCGGTGTGCCTG-1	GSM5851565	1986	933	GSE195832	Pre	GSM5851565	3.42397	2166	933	2	2
GSM5851565_AACCGCGGTTCCACAA-1	GSM5851565	3164	1428	GSE195832	Pre	GSM5851565	3.00253	2748	1428	9	9
GSM5851565_AACCGCGTCAAACGGG-1	GSM5851565	5634	1582	GSE195832	Pre	GSM5851565	3.24814	2926	1311	1	1
GSM5851565_AACCGCGTCAACACGT-1	GSM5851565	1180	664	GSE195832	Pre	GSM5851565	2.0339	1995	677	8	8
GSM5851565_AACCGCGTCAAGCCTA-1	GSM5851565	1153	687	GSE195832	Pre	GSM5851565	5.89766	1947	707	16	16
GSM5851565_AACCGCGTCAGTCCCT-1	GSM5851565	6875	2015	GSE195832	Pre	GSM5851565	3.94182	2874	1339	1	1
GSM5851565_AACCGCGTCCGCATCT-1	GSM5851565	3887	1318	GSE195832	Pre	GSM5851565	1.85233	2803	1304	11	11
GSM5851565_AACCGCGTCCGCGGTA-1	GSM5851565	18502	3835	GSE195832	Pre	GSM5851565	2.97265	2555	1089	1	1
GSM5851565_AACCGCGTCTGTACGA-1	GSM5851565	2164	933	GSE195832	Pre	GSM5851565	3.04991	2246	933	22	22
GSM5851565_AACGTTGAGACGACGT-1	GSM5851565	3344	1411	GSE195832	Pre	GSM5851565	0.299043	2760	1408	14	14
GSM5851565_AACGTTGAGAGGTAGA-1	GSM5851565	48910	5526	GSE195832	Pre	GSM5851565	2.09364	2517	1052	1	1
GSM5851565_AACGTTGAGATGTCGG-1	GSM5851565	27378	4123	GSE195832	Pre	GSM5851565	2.29381	2588	1094	1	1
GSM5851565_AACGTTGAGCGATGAC-1	GSM5851565	933	533	GSE195832	Pre	GSM5851565	2.46517	1992	555	3	3
GSM5851565_AACGTTGAGGACATTA-1	GSM5851565	6469	962	GSE195832	Pre	GSM5851565	1.00479	3079	560	24	24
GSM5851565_AACGTTGAGGACGAAA-1	GSM5851565	1028	531	GSE195832	Pre	GSM5851565	3.50195	2034	562	19	19
GSM5851565_AACGTTGAGGTGATTA-1	GSM5851565	1162	657	GSE195832	Pre	GSM5851565	5.5938	1988	663	9	9
GSM5851565_AACGTTGAGTACATGA-1	GSM5851565	1169	667	GSE195832	Pre	GSM5851565	4.61933	1975	685	19	19
GSM5851565_AACGTTGAGTCCAGGA-1	GSM5851565	1908	896	GSE195832	Pre	GSM5851565	3.09224	2138	896	22	22
GSM5851565_AACGTTGCACATCTTT-1	GSM5851565	27005	4646	GSE195832	Pre	GSM5851565	1.37012	2616	1248	1	1
GSM5851565_AACGTTGCACGGTTTA-1	GSM5851565	12429	3098	GSE195832	Pre	GSM5851565	2.87231	2498	1106	1	1
GSM5851565_AACGTTGCATCGGACC-1	GSM5851565	30881	4886	GSE195832	Pre	GSM5851565	3.66892	2496	924	1	1
GSM5851565_AACGTTGCATGTAAGA-1	GSM5851565	646	341	GSE195832	Pre	GSM5851565	2.78638	1784	403	3	3
GSM5851565_AACGTTGGTAATCACC-1	GSM5851565	1719	767	GSE195832	Pre	GSM5851565	1.68703	2088	767	11	11
GSM5851565_AACGTTGGTAGAAGGA-1	GSM5851565	3132	1264	GSE195832	Pre	GSM5851565	0.734355	2701	1262	4	4
GSM5851565_AACGTTGGTCAAGCGA-1	GSM5851565	1821	894	GSE195832	Pre	GSM5851565	8.89621	2093	894	9	9
GSM5851565_AACGTTGGTCCGTGAC-1	GSM5851565	1627	813	GSE195832	Pre	GSM5851565	1.90535	2017	813	14	14
GSM5851565_AACGTTGGTCGCTTCT-1	GSM5851565	6267	1937	GSE195832	Pre	GSM5851565	2.96793	3044	1458	1	1
GSM5851565_AACGTTGGTTAAGACA-1	GSM5851565	1416	678	GSE195832	Pre	GSM5851565	6.99153	2035	685	11	11
GSM5851565_AACGTTGGTTCAGCGC-1	GSM5851565	1078	502	GSE195832	Pre	GSM5851565	3.8961	2074	515	11	11
GSM5851565_AACGTTGGTTGTCTTT-1	GSM5851565	1875	908	GSE195832	Pre	GSM5851565	2.02667	2114	908	11	11
GSM5851565_AACGTTGTCATCGCTC-1	GSM5851565	6495	1753	GSE195832	Pre	GSM5851565	1.83218	2859	1247	1	1
GSM5851565_AACGTTGTCCAGAAGG-1	GSM5851565	4577	1688	GSE195832	Pre	GSM5851565	2.86214	2995	1585	20	20
GSM5851565_AACGTTGTCCTGTACC-1	GSM5851565	1072	662	GSE195832	Pre	GSM5851565	2.33209	2045	681	2	2
GSM5851565_AACGTTGTCGGGAGTA-1	GSM5851565	972	582	GSE195832	Pre	GSM5851565	1.74897	2045	598	9	9
GSM5851565_AACGTTGTCGTCACGG-1	GSM5851565	945	469	GSE195832	Pre	GSM5851565	5.92593	1992	514	11	11
GSM5851565_AACGTTGTCTCTGTCG-1	GSM5851565	558	349	GSE195832	Pre	GSM5851565	6.63082	1707	456	31	31
GSM5851565_AACTCAGAGAACAATC-1	GSM5851565	2942	1229	GSE195832	Pre	GSM5851565	2.37933	2635	1229	19	19
GSM5851565_AACTCAGAGACAGAGA-1	GSM5851565	18970	4063	GSE195832	Pre	GSM5851565	4.22773	2625	1270	1	1
GSM5851565_AACTCAGAGACTGTAA-1	GSM5851565	59241	6154	GSE195832	Pre	GSM5851565	2.75147	2472	1051	1	1
GSM5851565_AACTCAGAGAGCTGGT-1	GSM5851565	1232	705	GSE195832	Pre	GSM5851565	4.54545	1960	718	11	11
GSM5851565_AACTCAGAGCAAATCA-1	GSM5851565	11157	2798	GSE195832	Pre	GSM5851565	2.50964	2476	1067	1	1
GSM5851565_AACTCAGAGCACACAG-1	GSM5851565	690	348	GSE195832	Pre	GSM5851565	2.31884	1812	412	11	11
GSM5851565_AACTCAGAGCTAAACA-1	GSM5851565	1000	468	GSE195832	Pre	GSM5851565	1.4	2060	493	6	6
GSM5851565_AACTCAGAGGCTCAGA-1	GSM5851565	1528	852	GSE195832	Pre	GSM5851565	2.09424	1990	852	16	16
GSM5851565_AACTCAGCAGTAAGCG-1	GSM5851565	4487	1582	GSE195832	Pre	GSM5851565	3.20927	2890	1531	1	1
GSM5851565_AACTCAGCATGTTCCC-1	GSM5851565	868	501	GSE195832	Pre	GSM5851565	4.14747	1923	543	9	9
GSM5851565_AACTCAGGTAGCTAAA-1	GSM5851565	7476	2300	GSE195832	Pre	GSM5851565	2.54147	2725	1385	1	1
GSM5851565_AACTCAGGTCTTGTCC-1	GSM5851565	902	452	GSE195832	Pre	GSM5851565	6.76275	1939	492	17	17
GSM5851565_AACTCAGGTTAAGGGC-1	GSM5851565	48584	5569	GSE195832	Pre	GSM5851565	2.08093	2428	801	1	1
GSM5851565_AACTCAGGTTGTACAC-1	GSM5851565	2521	998	GSE195832	Pre	GSM5851565	1.58667	2476	997	20	20
GSM5851565_AACTCAGTCCCGGATG-1	GSM5851565	3599	1170	GSE195832	Pre	GSM5851565	8.75243	2804	1165	10	10
GSM5851565_AACTCAGTCGCGTTTC-1	GSM5851565	3240	1223	GSE195832	Pre	GSM5851565	2.16049	2711	1222	9	9
GSM5851565_AACTCAGTCTGTCTAT-1	GSM5851565	4277	1636	GSE195832	Pre	GSM5851565	2.75894	2954	1581	19	19
GSM5851565_AACTCAGTCTTGAGAC-1	GSM5851565	2126	793	GSE195832	Pre	GSM5851565	6.82032	2248	792	31	31
GSM5851565_AACTCCCAGAATCTCC-1	GSM5851565	17431	3527	GSE195832	Pre	GSM5851565	1.73255	2689	1201	1	1
GSM5851565_AACTCCCAGGAATCGC-1	GSM5851565	1392	756	GSE195832	Pre	GSM5851565	5.31609	1960	759	20	20
GSM5851565_AACTCCCAGGATGGTC-1	GSM5851565	2233	993	GSE195832	Pre	GSM5851565	2.50784	2276	993	16	16
GSM5851565_AACTCCCAGGCAATTA-1	GSM5851565	17065	3480	GSE195832	Pre	GSM5851565	2.74832	2601	1019	1	1
GSM5851565_AACTCCCAGTATGACA-1	GSM5851565	68871	6284	GSE195832	Pre	GSM5851565	2.55405	2491	871	1	1
GSM5851565_AACTCCCAGTCATGCT-1	GSM5851565	15898	3329	GSE195832	Pre	GSM5851565	1.49704	2596	1155	1	1
GSM5851565_AACTCCCAGTCTTGCA-1	GSM5851565	2528	1004	GSE195832	Pre	GSM5851565	5.06329	2466	1004	26	26
GSM5851565_AACTCCCAGTGGACGT-1	GSM5851565	4032	1512	GSE195832	Pre	GSM5851565	5.67956	2853	1493	17	17
GSM5851565_AACTCCCCAAGTAGTA-1	GSM5851565	1974	899	GSE195832	Pre	GSM5851565	2.22898	2166	899	20	20
GSM5851565_AACTCCCCAATGACCT-1	GSM5851565	6656	607	GSE195832	Pre	GSM5851565	0.63101	2752	277	24	24
GSM5851565_AACTCCCCACATAACC-1	GSM5851565	5173	1526	GSE195832	Pre	GSM5851565	2.49372	2956	1340	1	1
GSM5851565_AACTCCCCACCAACCG-1	GSM5851565	3225	1249	GSE195832	Pre	GSM5851565	1.92248	2719	1248	11	11
GSM5851565_AACTCCCCAGAGCCAA-1	GSM5851565	14676	2723	GSE195832	Pre	GSM5851565	2.42573	2571	889	1	1
GSM5851565_AACTCCCCAGCTGCAC-1	GSM5851565	27573	4661	GSE195832	Pre	GSM5851565	1.75534	2608	1260	1	1
GSM5851565_AACTCCCCATCGTCGG-1	GSM5851565	1271	676	GSE195832	Pre	GSM5851565	1.57356	1981	685	8	8
GSM5851565_AACTCCCCATGCAACT-1	GSM5851565	723	464	GSE195832	Pre	GSM5851565	2.62794	1803	530	0	0
GSM5851565_AACTCCCGTAAACCTC-1	GSM5851565	2855	1089	GSE195832	Pre	GSM5851565	1.68126	2595	1089	3	3
GSM5851565_AACTCCCGTAGGCATG-1	GSM5851565	38144	5943	GSE195832	Pre	GSM5851565	5.87773	2530	1273	1	1
GSM5851565_AACTCCCGTCGGATCC-1	GSM5851565	1229	679	GSE195832	Pre	GSM5851565	0.976404	2010	684	2	2
GSM5851565_AACTCCCGTCTCGTTC-1	GSM5851565	685	453	GSE195832	Pre	GSM5851565	8.0292	1763	530	5	5
GSM5851565_AACTCCCGTCTCTCTG-1	GSM5851565	6839	1989	GSE195832	Pre	GSM5851565	5.20544	2808	1276	1	1
GSM5851565_AACTCCCGTGATGTCT-1	GSM5851565	33997	4841	GSE195832	Pre	GSM5851565	2.76201	2525	1110	1	1
GSM5851565_AACTCCCGTGTGACGA-1	GSM5851565	11171	2724	GSE195832	Pre	GSM5851565	4.35055	2516	1064	5	5
GSM5851565_AACTCCCGTTGCGCAC-1	GSM5851565	13380	3115	GSE195832	Pre	GSM5851565	1.92078	2550	1086	1	1
GSM5851565_AACTCCCTCAACACAC-1	GSM5851565	51738	5602	GSE195832	Pre	GSM5851565	2.76006	2463	846	1	1
GSM5851565_AACTCCCTCAGATAAG-1	GSM5851565	4718	1789	GSE195832	Pre	GSM5851565	5.51081	3035	1667	1	1
GSM5851565_AACTCCCTCATCATTC-1	GSM5851565	582	347	GSE195832	Pre	GSM5851565	2.4055	1748	440	0	0
GSM5851565_AACTCCCTCATGGTCA-1	GSM5851565	8187	2012	GSE195832	Pre	GSM5851565	2.16196	2727	916	5	5
GSM5851565_AACTCCCTCCCTAATT-1	GSM5851565	2106	963	GSE195832	Pre	GSM5851565	0.237417	2218	963	14	14
GSM5851565_AACTCCCTCCCTCTTT-1	GSM5851565	9780	2847	GSE195832	Pre	GSM5851565	3.64008	2431	1122	1	1
GSM5851565_AACTCCCTCCGCATCT-1	GSM5851565	29952	5486	GSE195832	Pre	GSM5851565	2.69431	2671	1383	5	5
GSM5851565_AACTCCCTCGAATGGG-1	GSM5851565	6002	1886	GSE195832	Pre	GSM5851565	1.69943	3006	1521	11	11
GSM5851565_AACTCCCTCGGAAACG-1	GSM5851565	63464	6205	GSE195832	Pre	GSM5851565	3.30108	2486	927	1	1
GSM5851565_AACTCCCTCGTATCAG-1	GSM5851565	1709	660	GSE195832	Pre	GSM5851565	3.51083	2106	661	7	7
GSM5851565_AACTCCCTCTGGTATG-1	GSM5851565	2076	1016	GSE195832	Pre	GSM5851565	2.93834	2198	1016	28	28
GSM5851565_AACTCCCTCTTCGGTC-1	GSM5851565	1215	585	GSE195832	Pre	GSM5851565	1.06996	1974	611	5	5
GSM5851565_AACTCTTAGCGATATA-1	GSM5851565	650	339	GSE195832	Pre	GSM5851565	4	1799	394	6	6
GSM5851565_AACTCTTAGCTACCTA-1	GSM5851565	1061	569	GSE195832	Pre	GSM5851565	1.13101	2090	585	15	15
GSM5851565_AACTCTTAGTCATCCA-1	GSM5851565	551	348	GSE195832	Pre	GSM5851565	4.35572	1716	452	0	0
GSM5851565_AACTCTTAGTGGTAAT-1	GSM5851565	5826	2075	GSE195832	Pre	GSM5851565	2.16272	3068	1703	11	11
GSM5851565_AACTCTTCAAATACAG-1	GSM5851565	8561	2664	GSE195832	Pre	GSM5851565	6.0507	2525	1162	1	1
GSM5851565_AACTCTTCAAGAGGCT-1	GSM5851565	524	305	GSE195832	Pre	GSM5851565	3.05344	1718	406	19	19
GSM5851565_AACTCTTCACAGAGGT-1	GSM5851565	3048	1227	GSE195832	Pre	GSM5851565	1.83727	2660	1227	11	11
GSM5851565_AACTCTTCATGACATC-1	GSM5851565	2045	1012	GSE195832	Pre	GSM5851565	2.98289	2188	1012	10	10
GSM5851565_AACTCTTCATGCAATC-1	GSM5851565	14611	3632	GSE195832	Pre	GSM5851565	1.50571	2610	1346	1	1
GSM5851565_AACTCTTGTCGAACAG-1	GSM5851565	577	330	GSE195832	Pre	GSM5851565	1.90641	1749	421	3	3
GSM5851565_AACTCTTGTGAAAGAG-1	GSM5851565	28324	4426	GSE195832	Pre	GSM5851565	2.12894	2553	1099	1	1
GSM5851565_AACTCTTGTGTTCGAT-1	GSM5851565	1488	638	GSE195832	Pre	GSM5851565	2.55376	2028	646	11	11
GSM5851565_AACTCTTTCCACGTTC-1	GSM5851565	775	533	GSE195832	Pre	GSM5851565	2.70968	1857	580	5	5
GSM5851565_AACTCTTTCCCTCTTT-1	GSM5851565	1142	623	GSE195832	Pre	GSM5851565	4.99124	2007	636	16	16
GSM5851565_AACTCTTTCCCTTGCA-1	GSM5851565	5066	1807	GSE195832	Pre	GSM5851565	2.36873	2994	1627	1	1
GSM5851565_AACTCTTTCCTTGCCA-1	GSM5851565	13339	3090	GSE195832	Pre	GSM5851565	1.34193	2572	1181	5	5
GSM5851565_AACTCTTTCTCGCATC-1	GSM5851565	1592	815	GSE195832	Pre	GSM5851565	3.26633	2008	816	11	11
GSM5851565_AACTCTTTCTTTAGTC-1	GSM5851565	1213	628	GSE195832	Pre	GSM5851565	2.96785	2004	636	9	9
GSM5851565_AACTGGTAGCCACCTG-1	GSM5851565	17525	3615	GSE195832	Pre	GSM5851565	1.74037	2626	1228	1	1
GSM5851565_AACTGGTAGCCATCGC-1	GSM5851565	9355	2582	GSE195832	Pre	GSM5851565	3.90166	2490	1060	1	1
GSM5851565_AACTGGTAGCTAGTCT-1	GSM5851565	2128	950	GSE195832	Pre	GSM5851565	3.61842	2225	950	4	4
GSM5851565_AACTGGTAGCTTTGGT-1	GSM5851565	592	354	GSE195832	Pre	GSM5851565	2.53378	1739	440	23	23
GSM5851565_AACTGGTAGGAGTAGA-1	GSM5851565	1535	795	GSE195832	Pre	GSM5851565	2.60586	2013	796	17	17
GSM5851565_AACTGGTAGGCATGTG-1	GSM5851565	11069	2722	GSE195832	Pre	GSM5851565	2.6922	2509	1070	5	5
GSM5851565_AACTGGTAGGCGATAC-1	GSM5851565	7340	2088	GSE195832	Pre	GSM5851565	1.28065	2727	1260	1	1
GSM5851565_AACTGGTAGTGTACTC-1	GSM5851565	18459	3811	GSE195832	Pre	GSM5851565	1.51688	2613	1269	1	1
GSM5851565_AACTGGTCAAGTCATC-1	GSM5851565	1562	808	GSE195832	Pre	GSM5851565	1.85659	2036	808	18	18
GSM5851565_AACTGGTCATCTCGCT-1	GSM5851565	611	404	GSE195832	Pre	GSM5851565	5.40098	1698	499	14	14
GSM5851565_AACTGGTCATTGCGGC-1	GSM5851565	1740	760	GSE195832	Pre	GSM5851565	3.67816	2090	760	22	22
GSM5851565_AACTGGTGTACCGAGA-1	GSM5851565	713	474	GSE195832	Pre	GSM5851565	1.96353	1813	531	14	14
GSM5851565_AACTGGTGTGCGATAG-1	GSM5851565	9333	2284	GSE195832	Pre	GSM5851565	2.81796	2473	892	5	5
GSM5851565_AACTGGTTCATGCTCC-1	GSM5851565	12843	2969	GSE195832	Pre	GSM5851565	1.89987	2625	1132	1	1
GSM5851565_AACTGGTTCCGTAGGC-1	GSM5851565	2833	1223	GSE195832	Pre	GSM5851565	2.1179	2605	1223	9	9
GSM5851565_AACTGGTTCCGTTGTC-1	GSM5851565	10786	2713	GSE195832	Pre	GSM5851565	1.77081	2418	954	5	5
GSM5851565_AACTGGTTCCTGTACC-1	GSM5851565	786	457	GSE195832	Pre	GSM5851565	2.67176	1877	507	0	0
GSM5851565_AACTGGTTCGAATGCT-1	GSM5851565	6905	2201	GSE195832	Pre	GSM5851565	1.37581	2815	1438	1	1
GSM5851565_AACTGGTTCTACTTAC-1	GSM5851565	1619	959	GSE195832	Pre	GSM5851565	1.17356	1985	960	4	4
GSM5851565_AACTGGTTCTAGCACA-1	GSM5851565	8981	2112	GSE195832	Pre	GSM5851565	2.04877	2498	828	26	26
GSM5851565_AACTGGTTCTGCCCTA-1	GSM5851565	2846	1099	GSE195832	Pre	GSM5851565	3.09206	2598	1099	20	20
GSM5851565_AACTGGTTCTTTCCTC-1	GSM5851565	37933	5478	GSE195832	Pre	GSM5851565	2.46224	2532	1185	5	5
GSM5851565_AACTTTCAGAAACGAG-1	GSM5851565	584	419	GSE195832	Pre	GSM5851565	8.04795	1698	519	3	3
GSM5851565_AACTTTCAGAGCAATT-1	GSM5851565	1511	734	GSE195832	Pre	GSM5851565	6.88286	2010	735	4	4
GSM5851565_AACTTTCAGGATATAC-1	GSM5851565	8680	2473	GSE195832	Pre	GSM5851565	3.053	2490	1113	1	1
GSM5851565_AACTTTCAGGATGTAT-1	GSM5851565	1777	867	GSE195832	Pre	GSM5851565	1.68824	2091	867	8	8
GSM5851565_AACTTTCCAACGATGG-1	GSM5851565	8955	2366	GSE195832	Pre	GSM5851565	3.58459	2449	991	1	1
GSM5851565_AACTTTCCACTAGTAC-1	GSM5851565	513	298	GSE195832	Pre	GSM5851565	1.94932	1682	424	0	0
GSM5851565_AACTTTCCACTATCTT-1	GSM5851565	22469	4282	GSE195832	Pre	GSM5851565	1.42418	2643	1315	1	1
GSM5851565_AACTTTCCAGCCTGTG-1	GSM5851565	4206	1576	GSE195832	Pre	GSM5851565	2.87684	2903	1545	4	4
GSM5851565_AACTTTCCAGTATCTG-1	GSM5851565	5600	2030	GSE195832	Pre	GSM5851565	1.48214	3082	1763	5	5
GSM5851565_AACTTTCCAGTTCCCT-1	GSM5851565	13740	3428	GSE195832	Pre	GSM5851565	3.84279	2672	1346	5	5
GSM5851565_AACTTTCGTAATCGTC-1	GSM5851565	11755	2953	GSE195832	Pre	GSM5851565	1.02084	2629	1155	17	17
GSM5851565_AACTTTCGTAGCACGA-1	GSM5851565	1068	549	GSE195832	Pre	GSM5851565	1.49813	2075	567	3	3
GSM5851565_AACTTTCGTCCGTCAG-1	GSM5851565	21725	4765	GSE195832	Pre	GSM5851565	1.66628	2581	1323	17	17
GSM5851565_AACTTTCGTGGCAAAC-1	GSM5851565	9234	2760	GSE195832	Pre	GSM5851565	2.77236	2440	1171	5	5
GSM5851565_AACTTTCGTTATGTGC-1	GSM5851565	703	357	GSE195832	Pre	GSM5851565	3.12945	1839	403	6	6
GSM5851565_AACTTTCGTTGGACCC-1	GSM5851565	18142	3717	GSE195832	Pre	GSM5851565	2.89935	2606	1201	1	1
GSM5851565_AACTTTCTCAACACAC-1	GSM5851565	3482	1357	GSE195832	Pre	GSM5851565	3.3027	2769	1351	27	27
GSM5851565_AACTTTCTCACTGGGC-1	GSM5851565	4788	1547	GSE195832	Pre	GSM5851565	1.12782	2963	1435	28	28
GSM5851565_AACTTTCTCAGAGGTG-1	GSM5851565	8784	2512	GSE195832	Pre	GSM5851565	4.33743	2420	1026	1	1
GSM5851565_AACTTTCTCCAAGTAC-1	GSM5851565	24978	4251	GSE195832	Pre	GSM5851565	2.41012	2542	1088	1	1
GSM5851565_AACTTTCTCCTGCCAT-1	GSM5851565	2324	840	GSE195832	Pre	GSM5851565	2.4957	2333	840	11	11
GSM5851565_AACTTTCTCGGAGGTA-1	GSM5851565	3616	1348	GSE195832	Pre	GSM5851565	1.63164	2770	1344	4	4
GSM5851565_AACTTTCTCGTCCGTT-1	GSM5851565	1200	481	GSE195832	Pre	GSM5851565	8.91667	1938	525	31	31
GSM5851565_AACTTTCTCTAACTTC-1	GSM5851565	6475	1790	GSE195832	Pre	GSM5851565	1.80695	2912	1290	29	29
GSM5851565_AACTTTCTCTCATTCA-1	GSM5851565	1028	564	GSE195832	Pre	GSM5851565	2.43191	2068	591	11	11
GSM5851565_AACTTTCTCTCGTATT-1	GSM5851565	12415	3000	GSE195832	Pre	GSM5851565	2.08619	2589	1189	1	1
GSM5851565_AACTTTCTCTTCTGGC-1	GSM5851565	3020	1305	GSE195832	Pre	GSM5851565	1.98675	2676	1305	22	22
GSM5851565_AAGACCTAGACAAAGG-1	GSM5851565	11914	2909	GSE195832	Pre	GSM5851565	2.72788	2522	1098	1	1
GSM5851565_AAGACCTAGACGCTTT-1	GSM5851565	651	389	GSE195832	Pre	GSM5851565	3.22581	1769	452	19	19
GSM5851565_AAGACCTAGAGTAAGG-1	GSM5851565	884	463	GSE195832	Pre	GSM5851565	8.93665	1945	507	10	10
GSM5851565_AAGACCTAGGCGATAC-1	GSM5851565	7978	2250	GSE195832	Pre	GSM5851565	3.83555	2606	1158	1	1
GSM5851565_AAGACCTAGTACATGA-1	GSM5851565	923	534	GSE195832	Pre	GSM5851565	2.8169	1986	562	21	21
GSM5851565_AAGACCTAGTATCGAA-1	GSM5851565	654	397	GSE195832	Pre	GSM5851565	6.72783	1777	455	23	23
GSM5851565_AAGACCTAGTATTGGA-1	GSM5851565	2984	1222	GSE195832	Pre	GSM5851565	1.50804	2659	1222	11	11
GSM5851565_AAGACCTCAAAGAATC-1	GSM5851565	3588	1290	GSE195832	Pre	GSM5851565	2.61984	2807	1280	9	9
GSM5851565_AAGACCTCACATGACT-1	GSM5851565	2000	927	GSE195832	Pre	GSM5851565	3	2186	927	21	21
GSM5851565_AAGACCTCACCGATAT-1	GSM5851565	7901	2257	GSE195832	Pre	GSM5851565	3.80964	2632	1166	28	28
GSM5851565_AAGACCTCAGAAGCAC-1	GSM5851565	2109	944	GSE195832	Pre	GSM5851565	3.31911	2231	944	4	4
GSM5851565_AAGACCTCATCGGTTA-1	GSM5851565	2876	1235	GSE195832	Pre	GSM5851565	3.40751	2617	1235	19	19
GSM5851565_AAGACCTCATGAGCGA-1	GSM5851565	1180	600	GSE195832	Pre	GSM5851565	4.83051	2004	610	8	8
GSM5851565_AAGACCTCATGTCCTC-1	GSM5851565	4403	1587	GSE195832	Pre	GSM5851565	2.4983	2923	1529	2	2
GSM5851565_AAGACCTCATGTCTCC-1	GSM5851565	522	376	GSE195832	Pre	GSM5851565	4.5977	1684	476	2	2
GSM5851565_AAGACCTGTCCATCCT-1	GSM5851565	2193	885	GSE195832	Pre	GSM5851565	4.83356	2260	885	11	11
GSM5851565_AAGACCTGTGATGTCT-1	GSM5851565	5470	1960	GSE195832	Pre	GSM5851565	3.67459	3088	1710	16	16
GSM5851565_AAGACCTGTGTGCGTC-1	GSM5851565	15957	3112	GSE195832	Pre	GSM5851565	3.87291	2556	1033	5	5
GSM5851565_AAGACCTGTGTTAAGA-1	GSM5851565	1462	728	GSE195832	Pre	GSM5851565	5.74555	1999	730	22	22
GSM5851565_AAGACCTGTTGCCTCT-1	GSM5851565	568	337	GSE195832	Pre	GSM5851565	1.76056	1696	455	19	19
GSM5851565_AAGACCTTCATTTGGG-1	GSM5851565	41512	5284	GSE195832	Pre	GSM5851565	2.09096	2622	1229	5	5
GSM5851565_AAGACCTTCCACGCAG-1	GSM5851565	12908	2869	GSE195832	Pre	GSM5851565	1.65789	2547	993	1	1
GSM5851565_AAGACCTTCGGTCTAA-1	GSM5851565	657	366	GSE195832	Pre	GSM5851565	2.73973	1785	425	3	3
GSM5851565_AAGCCGCAGGTACTCT-1	GSM5851565	11528	2699	GSE195832	Pre	GSM5851565	3.52186	2501	1006	1	1
GSM5851565_AAGCCGCAGTACGCCC-1	GSM5851565	910	469	GSE195832	Pre	GSM5851565	2.63736	1970	503	13	13
GSM5851565_AAGCCGCAGTTGTAGA-1	GSM5851565	1254	628	GSE195832	Pre	GSM5851565	1.35566	1999	639	13	13
GSM5851565_AAGCCGCCAAGTTAAG-1	GSM5851565	704	467	GSE195832	Pre	GSM5851565	6.10795	1772	544	19	19
GSM5851565_AAGCCGCCAATCACAC-1	GSM5851565	5359	1693	GSE195832	Pre	GSM5851565	0.0746408	2923	1466	14	14
GSM5851565_AAGCCGCCAATCTACG-1	GSM5851565	1042	616	GSE195832	Pre	GSM5851565	1.53551	2057	632	8	8
GSM5851565_AAGCCGCCACAACGCC-1	GSM5851565	1324	739	GSE195832	Pre	GSM5851565	1.5861	2004	742	8	8
GSM5851565_AAGCCGCCAGTAAGCG-1	GSM5851565	5160	1895	GSE195832	Pre	GSM5851565	3.21705	3072	1691	5	5
GSM5851565_AAGCCGCCATCCCACT-1	GSM5851565	6545	1914	GSE195832	Pre	GSM5851565	1.55844	2865	1336	4	4
GSM5851565_AAGCCGCCATTACCTT-1	GSM5851565	1633	873	GSE195832	Pre	GSM5851565	4.34783	2019	874	4	4
GSM5851565_AAGCCGCGTCGCTTTC-1	GSM5851565	2345	1064	GSE195832	Pre	GSM5851565	3.15565	2347	1064	29	29
GSM5851565_AAGCCGCGTGACTCAT-1	GSM5851565	17536	3822	GSE195832	Pre	GSM5851565	2.6745	2564	1189	1	1
GSM5851565_AAGCCGCGTTCATGGT-1	GSM5851565	1442	735	GSE195832	Pre	GSM5851565	5.20111	1958	740	16	16
GSM5851565_AAGCCGCGTTCGCTAA-1	GSM5851565	9620	2642	GSE195832	Pre	GSM5851565	1.90229	2467	1123	24	24
GSM5851565_AAGCCGCTCAAAGTAG-1	GSM5851565	971	610	GSE195832	Pre	GSM5851565	2.47168	2033	640	2	2
GSM5851565_AAGCCGCTCACGCATA-1	GSM5851565	5669	1778	GSE195832	Pre	GSM5851565	3.42212	2987	1488	1	1
GSM5851565_AAGCCGCTCATCGCTC-1	GSM5851565	568	326	GSE195832	Pre	GSM5851565	7.74648	1712	427	4	4
GSM5851565_AAGCCGCTCGCCTGAG-1	GSM5851565	6212	1988	GSE195832	Pre	GSM5851565	2.18931	2955	1554	28	28
GSM5851565_AAGGAGCAGATGTGGC-1	GSM5851565	679	401	GSE195832	Pre	GSM5851565	4.12371	1770	490	7	7
GSM5851565_AAGGAGCAGGAGCGAG-1	GSM5851565	3258	1344	GSE195832	Pre	GSM5851565	2.11786	2734	1344	3	3
GSM5851565_AAGGAGCAGGGTTTCT-1	GSM5851565	1340	683	GSE195832	Pre	GSM5851565	5	1983	683	2	2
GSM5851565_AAGGAGCAGTGGACGT-1	GSM5851565	1096	656	GSE195832	Pre	GSM5851565	2.55474	2038	686	11	11
GSM5851565_AAGGAGCAGTTAACGA-1	GSM5851565	709	383	GSE195832	Pre	GSM5851565	4.5134	1807	446	21	21
GSM5851565_AAGGAGCCACAGTCGC-1	GSM5851565	785	467	GSE195832	Pre	GSM5851565	2.29299	1874	508	0	0
GSM5851565_AAGGAGCCACCCTATC-1	GSM5851565	1321	669	GSE195832	Pre	GSM5851565	2.87661	1996	672	13	13
GSM5851565_AAGGAGCCACCTGGTG-1	GSM5851565	5952	1851	GSE195832	Pre	GSM5851565	2.23454	3005	1483	20	20
GSM5851565_AAGGAGCCACGCCAGT-1	GSM5851565	1104	596	GSE195832	Pre	GSM5851565	0.452899	2068	607	15	15
GSM5851565_AAGGAGCCATCACGAT-1	GSM5851565	927	470	GSE195832	Pre	GSM5851565	5.82524	1971	497	11	11
GSM5851565_AAGGAGCCATTCCTCG-1	GSM5851565	1656	842	GSE195832	Pre	GSM5851565	0.301932	2066	844	29	29
GSM5851565_AAGGAGCGTCCTAGCG-1	GSM5851565	3334	1326	GSE195832	Pre	GSM5851565	0.179964	2731	1321	29	29
GSM5851565_AAGGAGCGTCTCTTAT-1	GSM5851565	8709	2371	GSE195832	Pre	GSM5851565	3.23803	2491	1023	1	1
GSM5851565_AAGGAGCGTTCAGTAC-1	GSM5851565	1335	700	GSE195832	Pre	GSM5851565	1.87266	2005	709	15	15
GSM5851565_AAGGAGCTCACGATGT-1	GSM5851565	3402	1428	GSE195832	Pre	GSM5851565	2.17519	2778	1423	17	17
GSM5851565_AAGGAGCTCCATGAGT-1	GSM5851565	1176	616	GSE195832	Pre	GSM5851565	0.42517	2035	635	14	14
GSM5851565_AAGGAGCTCGAGAACG-1	GSM5851565	2302	1028	GSE195832	Pre	GSM5851565	1.52042	2310	1028	3	3
GSM5851565_AAGGAGCTCGTTACAG-1	GSM5851565	2362	857	GSE195832	Pre	GSM5851565	2.87892	2362	857	2	2
GSM5851565_AAGGAGCTCTTATCTG-1	GSM5851565	1644	809	GSE195832	Pre	GSM5851565	4.37956	2054	811	1	1
GSM5851565_AAGGAGCTCTTGCAAG-1	GSM5851565	16395	3347	GSE195832	Pre	GSM5851565	1.81153	2586	1155	1	1
GSM5851565_AAGGCAGAGACTCGGA-1	GSM5851565	6601	2023	GSE195832	Pre	GSM5851565	2.75716	2951	1417	9	9
GSM5851565_AAGGCAGAGTCAAGCG-1	GSM5851565	1071	545	GSE195832	Pre	GSM5851565	5.04202	2069	557	2	2
GSM5851565_AAGGCAGCAAGCCGCT-1	GSM5851565	3828	1277	GSE195832	Pre	GSM5851565	3.26541	2809	1263	5	5
GSM5851565_AAGGCAGCAAGCCTAT-1	GSM5851565	17871	3558	GSE195832	Pre	GSM5851565	1.82978	2652	1236	1	1
GSM5851565_AAGGCAGCAAGTCTAC-1	GSM5851565	12133	3017	GSE195832	Pre	GSM5851565	2.57974	2592	1217	1	1
GSM5851565_AAGGCAGCACCGGAAA-1	GSM5851565	537	376	GSE195832	Pre	GSM5851565	0.558659	1655	496	6	6
GSM5851565_AAGGCAGCACTCAGGC-1	GSM5851565	11662	2833	GSE195832	Pre	GSM5851565	3.38707	2555	1030	1	1
GSM5851565_AAGGCAGCACTGTTAG-1	GSM5851565	9276	2830	GSE195832	Pre	GSM5851565	4.48469	2446	1070	9	9
GSM5851565_AAGGCAGCAGAGTGTG-1	GSM5851565	8223	2205	GSE195832	Pre	GSM5851565	2.42004	2535	1060	1	1
GSM5851565_AAGGCAGCAGATGGGT-1	GSM5851565	878	498	GSE195832	Pre	GSM5851565	4.21412	1926	533	19	19
GSM5851565_AAGGCAGCATCCAACA-1	GSM5851565	2521	1117	GSE195832	Pre	GSM5851565	1.50734	2475	1117	2	2
GSM5851565_AAGGCAGCATTAGGCT-1	GSM5851565	3146	1275	GSE195832	Pre	GSM5851565	1.3986	2701	1274	11	11
GSM5851565_AAGGCAGGTAGAGGAA-1	GSM5851565	5802	1799	GSE195832	Pre	GSM5851565	3.91244	2989	1502	1	1
GSM5851565_AAGGCAGGTATTCTCT-1	GSM5851565	871	512	GSE195832	Pre	GSM5851565	0.688863	1937	550	0	0
GSM5851565_AAGGCAGGTCTGCCAG-1	GSM5851565	2538	1013	GSE195832	Pre	GSM5851565	1.69425	2479	1013	11	11
GSM5851565_AAGGCAGGTGACTACT-1	GSM5851565	6147	1941	GSE195832	Pre	GSM5851565	3.62779	2968	1503	1	1
GSM5851565_AAGGCAGGTGCTCTTC-1	GSM5851565	42959	5345	GSE195832	Pre	GSM5851565	2.70723	2547	1041	1	1
GSM5851565_AAGGCAGGTGTGCCTG-1	GSM5851565	1246	620	GSE195832	Pre	GSM5851565	1.76565	1984	627	23	23
GSM5851565_AAGGCAGGTTCAGCGC-1	GSM5851565	18074	3845	GSE195832	Pre	GSM5851565	3.10391	2598	1247	1	1
GSM5851565_AAGGCAGGTTCCGTCT-1	GSM5851565	3193	1346	GSE195832	Pre	GSM5851565	2.25493	2717	1345	2	2
GSM5851565_AAGGCAGGTTCGGCAC-1	GSM5851565	13686	3275	GSE195832	Pre	GSM5851565	1.49788	2598	1205	1	1
GSM5851565_AAGGCAGGTTGATTGC-1	GSM5851565	7458	2078	GSE195832	Pre	GSM5851565	2.18557	2695	1157	21	21
GSM5851565_AAGGCAGGTTTCGCTC-1	GSM5851565	514	339	GSE195832	Pre	GSM5851565	1.55642	1648	458	22	22
GSM5851565_AAGGCAGTCACCTCGT-1	GSM5851565	8494	2275	GSE195832	Pre	GSM5851565	2.69602	2501	1023	1	1
GSM5851565_AAGGCAGTCAGAGCTT-1	GSM5851565	24115	4932	GSE195832	Pre	GSM5851565	5.0425	2594	1273	1	1
GSM5851565_AAGGCAGTCGATCCCT-1	GSM5851565	2564	873	GSE195832	Pre	GSM5851565	3.15913	2469	873	26	26
GSM5851565_AAGGCAGTCTCGAGTA-1	GSM5851565	5764	1883	GSE195832	Pre	GSM5851565	3.46981	2977	1542	1	1
GSM5851565_AAGGCAGTCTTTACAC-1	GSM5851565	1738	824	GSE195832	Pre	GSM5851565	3.50978	2094	824	5	5
GSM5851565_AAGGTTCAGAATTGTG-1	GSM5851565	2726	1127	GSE195832	Pre	GSM5851565	1.83419	2567	1127	11	11
GSM5851565_AAGGTTCAGTGAACAT-1	GSM5851565	3393	1419	GSE195832	Pre	GSM5851565	3.27144	2788	1417	9	9
GSM5851565_AAGGTTCAGTGGGTTG-1	GSM5851565	5134	1719	GSE195832	Pre	GSM5851565	4.05142	2951	1542	10	10
GSM5851565_AAGGTTCCACATCCGG-1	GSM5851565	13611	3212	GSE195832	Pre	GSM5851565	3.10778	2593	1137	1	1
GSM5851565_AAGGTTCCAGTACACT-1	GSM5851565	6358	1996	GSE195832	Pre	GSM5851565	4.78138	2925	1489	1	1
GSM5851565_AAGGTTCCATCCTTGC-1	GSM5851565	2190	1038	GSE195832	Pre	GSM5851565	1.64384	2249	1038	20	20
GSM5851565_AAGGTTCCATTTGCCC-1	GSM5851565	2720	1039	GSE195832	Pre	GSM5851565	3.34559	2542	1039	19	19
GSM5851565_AAGGTTCGTAGCAAAT-1	GSM5851565	2748	1374	GSE195832	Pre	GSM5851565	2.80204	2598	1374	9	9
GSM5851565_AAGGTTCGTATAGGGC-1	GSM5851565	779	403	GSE195832	Pre	GSM5851565	5.64827	1863	459	19	19
GSM5851565_AAGGTTCGTATCTGCA-1	GSM5851565	13604	3419	GSE195832	Pre	GSM5851565	1.99941	2607	1197	2	2
GSM5851565_AAGGTTCGTCCATGAT-1	GSM5851565	2045	837	GSE195832	Pre	GSM5851565	3.71638	2201	837	11	11
GSM5851565_AAGGTTCGTTAGATGA-1	GSM5851565	843	416	GSE195832	Pre	GSM5851565	5.81257	1908	468	11	11
GSM5851565_AAGGTTCGTTCAGTAC-1	GSM5851565	695	437	GSE195832	Pre	GSM5851565	1.43885	1795	495	21	21
GSM5851565_AAGGTTCTCAGCGATT-1	GSM5851565	913	512	GSE195832	Pre	GSM5851565	1.53341	1967	538	0	0
GSM5851565_AAGGTTCTCAGTACGT-1	GSM5851565	26517	4213	GSE195832	Pre	GSM5851565	1.68571	2561	1039	1	1
GSM5851565_AAGGTTCTCCACTGGG-1	GSM5851565	3474	1589	GSE195832	Pre	GSM5851565	6.18883	2839	1580	5	5
GSM5851565_AAGGTTCTCTCGTATT-1	GSM5851565	4050	1768	GSE195832	Pre	GSM5851565	7.97531	2910	1730	1	1
GSM5851565_AAGTCTGAGACACTAA-1	GSM5851565	745	431	GSE195832	Pre	GSM5851565	4.2953	1840	491	2	2
GSM5851565_AAGTCTGAGACTTTCG-1	GSM5851565	9457	2704	GSE195832	Pre	GSM5851565	2.98192	2431	1116	1	1
GSM5851565_AAGTCTGAGATGTGGC-1	GSM5851565	3104	1210	GSE195832	Pre	GSM5851565	4.25258	2684	1210	1	1
GSM5851565_AAGTCTGAGCATGGCA-1	GSM5851565	590	369	GSE195832	Pre	GSM5851565	0.847458	1747	458	8	8
GSM5851565_AAGTCTGAGGCTATCT-1	GSM5851565	2794	1136	GSE195832	Pre	GSM5851565	6.83608	2574	1136	31	31
GSM5851565_AAGTCTGAGGGTCGAT-1	GSM5851565	4029	504	GSE195832	Pre	GSM5851565	0.521221	2683	463	24	24
GSM5851565_AAGTCTGAGTACTTGC-1	GSM5851565	1111	560	GSE195832	Pre	GSM5851565	1.62016	2012	577	0	0
GSM5851565_AAGTCTGAGTCTCCTC-1	GSM5851565	11209	2820	GSE195832	Pre	GSM5851565	2.71211	2482	1096	1	1
GSM5851565_AAGTCTGCAAGAAGAG-1	GSM5851565	16381	3823	GSE195832	Pre	GSM5851565	3.40028	2542	1161	0	0
GSM5851565_AAGTCTGCAGACACTT-1	GSM5851565	766	392	GSE195832	Pre	GSM5851565	3.91645	1865	439	6	6
GSM5851565_AAGTCTGCAGTATAAG-1	GSM5851565	16739	4049	GSE195832	Pre	GSM5851565	4.49848	2608	1354	17	17
GSM5851565_AAGTCTGCATCCTTGC-1	GSM5851565	11966	2725	GSE195832	Pre	GSM5851565	0.777202	2632	998	1	1
GSM5851565_AAGTCTGGTAATAGCA-1	GSM5851565	6703	2116	GSE195832	Pre	GSM5851565	4.05788	2882	1493	5	5
GSM5851565_AAGTCTGGTAGGCTGA-1	GSM5851565	1516	760	GSE195832	Pre	GSM5851565	5.40897	2012	761	20	20
GSM5851565_AAGTCTGGTCAGAAGC-1	GSM5851565	3107	1327	GSE195832	Pre	GSM5851565	2.76794	2703	1327	10	10
GSM5851565_AAGTCTGGTCTGATCA-1	GSM5851565	506	356	GSE195832	Pre	GSM5851565	0.395257	1674	464	21	21
GSM5851565_AAGTCTGGTGAAATCA-1	GSM5851565	3757	1480	GSE195832	Pre	GSM5851565	4.01916	2836	1467	2	2
GSM5851565_AAGTCTGGTGCAGTAG-1	GSM5851565	25321	4565	GSE195832	Pre	GSM5851565	4.42321	2457	1079	13	13
GSM5851565_AAGTCTGGTGTGCGTC-1	GSM5851565	645	405	GSE195832	Pre	GSM5851565	8.52713	1728	490	29	29
GSM5851565_AAGTCTGGTGTGTGCC-1	GSM5851565	20853	3756	GSE195832	Pre	GSM5851565	0.263751	2625	1186	1	1
GSM5851565_AAGTCTGGTTCCGTCT-1	GSM5851565	11427	2687	GSE195832	Pre	GSM5851565	3.57049	2505	941	5	5
GSM5851565_AAGTCTGGTTCTCATT-1	GSM5851565	705	441	GSE195832	Pre	GSM5851565	6.24113	1773	524	2	2
GSM5851565_AAGTCTGGTTCTGAAC-1	GSM5851565	668	417	GSE195832	Pre	GSM5851565	1.79641	1794	489	14	14
GSM5851565_AAGTCTGTCACCAGGC-1	GSM5851565	7683	2421	GSE195832	Pre	GSM5851565	3.00664	2807	1399	9	9
GSM5851565_AAGTCTGTCACCTCGT-1	GSM5851565	819	385	GSE195832	Pre	GSM5851565	2.6862	1922	435	0	0
GSM5851565_AAGTCTGTCACTTCAT-1	GSM5851565	10965	2815	GSE195832	Pre	GSM5851565	1.79663	2452	1071	1	1
GSM5851565_AAGTCTGTCCCTCTTT-1	GSM5851565	815	434	GSE195832	Pre	GSM5851565	1.59509	1920	470	13	13
GSM5851565_AAGTCTGTCGGCGGTT-1	GSM5851565	10822	2317	GSE195832	Pre	GSM5851565	1.82037	2499	828	1	1
GSM5851565_AAGTCTGTCGTTACGA-1	GSM5851565	1130	667	GSE195832	Pre	GSM5851565	4.0708	2012	688	2	2
GSM5851565_AATCCAGAGACACTAA-1	GSM5851565	887	458	GSE195832	Pre	GSM5851565	3.60767	1954	485	0	0
GSM5851565_AATCCAGAGCACCGCT-1	GSM5851565	624	406	GSE195832	Pre	GSM5851565	3.04487	1729	488	2	2
GSM5851565_AATCCAGAGCTCTCGG-1	GSM5851565	1350	591	GSE195832	Pre	GSM5851565	3.55556	2042	595	11	11
GSM5851565_AATCCAGAGCTGAACG-1	GSM5851565	34107	4854	GSE195832	Pre	GSM5851565	2.67394	2545	1092	1	1
GSM5851565_AATCCAGAGGCAAAGA-1	GSM5851565	2269	1036	GSE195832	Pre	GSM5851565	2.46805	2289	1036	11	11
GSM5851565_AATCCAGAGGCGATAC-1	GSM5851565	7239	2223	GSE195832	Pre	GSM5851565	3.97845	2746	1333	1	1
GSM5851565_AATCCAGCATCTCCCA-1	GSM5851565	12094	2894	GSE195832	Pre	GSM5851565	3.04283	2479	972	22	22
GSM5851565_AATCCAGGTAAGTGTA-1	GSM5851565	685	406	GSE195832	Pre	GSM5851565	1.45985	1782	470	8	8
GSM5851565_AATCCAGGTCTAACGT-1	GSM5851565	4150	1825	GSE195832	Pre	GSM5851565	3.03614	2964	1784	14	14
GSM5851565_AATCCAGGTCTGCCAG-1	GSM5851565	2220	845	GSE195832	Pre	GSM5851565	0.315315	2287	845	6	6
GSM5851565_AATCCAGGTGATGTGG-1	GSM5851565	1603	722	GSE195832	Pre	GSM5851565	3.24392	2048	723	16	16
GSM5851565_AATCCAGGTGGCTCCA-1	GSM5851565	665	340	GSE195832	Pre	GSM5851565	2.40602	1808	408	6	6
GSM5851565_AATCCAGGTTCCATGA-1	GSM5851565	2210	912	GSE195832	Pre	GSM5851565	3.66516	2274	912	6	6
GSM5851565_AATCCAGGTTGTCTTT-1	GSM5851565	4053	1531	GSE195832	Pre	GSM5851565	6.71108	2857	1504	1	1
GSM5851565_AATCCAGGTTTGTGTG-1	GSM5851565	29500	4504	GSE195832	Pre	GSM5851565	1.70508	2523	1069	1	1
GSM5851565_AATCCAGTCAGAAATG-1	GSM5851565	2312	1059	GSE195832	Pre	GSM5851565	2.07612	2319	1059	9	9
GSM5851565_AATCCAGTCAGCAACT-1	GSM5851565	1049	489	GSE195832	Pre	GSM5851565	2.85987	2057	498	19	19
GSM5851565_AATCCAGTCAGGTAAA-1	GSM5851565	2339	852	GSE195832	Pre	GSM5851565	2.18042	2344	852	21	21
GSM5851565_AATCCAGTCAGTGCAT-1	GSM5851565	3242	1296	GSE195832	Pre	GSM5851565	1.94324	2736	1296	19	19
GSM5851565_AATCCAGTCCCAAGAT-1	GSM5851565	1156	655	GSE195832	Pre	GSM5851565	8.99654	1929	691	20	20
GSM5851565_AATCCAGTCGCATGAT-1	GSM5851565	1333	661	GSE195832	Pre	GSM5851565	2.70068	1999	678	11	11
GSM5851565_AATCCAGTCGTGGTCG-1	GSM5851565	2928	919	GSE195832	Pre	GSM5851565	3.55191	2572	919	10	10
GSM5851565_AATCCAGTCTACTTAC-1	GSM5851565	1425	812	GSE195832	Pre	GSM5851565	2.38596	1945	818	9	9
GSM5851565_AATCCAGTCTGGGCCA-1	GSM5851565	2935	1411	GSE195832	Pre	GSM5851565	4.12266	2666	1411	1	1
GSM5851565_AATCGGTAGATACACA-1	GSM5851565	18858	3432	GSE195832	Pre	GSM5851565	2.00976	2630	1105	1	1
GSM5851565_AATCGGTAGCCACGTC-1	GSM5851565	22750	3962	GSE195832	Pre	GSM5851565	3.23516	2497	982	5	5
GSM5851565_AATCGGTAGGGCTTCC-1	GSM5851565	784	501	GSE195832	Pre	GSM5851565	7.01531	1874	535	2	2
GSM5851565_AATCGGTAGGGTTTCT-1	GSM5851565	1231	715	GSE195832	Pre	GSM5851565	1.6247	1976	725	4	4
GSM5851565_AATCGGTAGTAAGTAC-1	GSM5851565	3814	1407	GSE195832	Pre	GSM5851565	2.43838	2821	1397	28	28
GSM5851565_AATCGGTAGTCATCCA-1	GSM5851565	2849	1083	GSE195832	Pre	GSM5851565	3.0537	2604	1083	11	11
GSM5851565_AATCGGTAGTCGCCGT-1	GSM5851565	20006	4125	GSE195832	Pre	GSM5851565	4.90853	2587	1247	1	1
GSM5851565_AATCGGTAGTGTCCCG-1	GSM5851565	6157	2223	GSE195832	Pre	GSM5851565	3.39451	3135	1755	27	27
GSM5851565_AATCGGTCAACTGCTA-1	GSM5851565	21245	4517	GSE195832	Pre	GSM5851565	3.95858	2627	1188	1	1
GSM5851565_AATCGGTCAATGAAAC-1	GSM5851565	10383	3142	GSE195832	Pre	GSM5851565	2.22479	2487	1294	1	1
GSM5851565_AATCGGTCACAGGTTT-1	GSM5851565	3498	1280	GSE195832	Pre	GSM5851565	7.40423	2768	1279	1	1
GSM5851565_AATCGGTCACTCGACG-1	GSM5851565	12877	3263	GSE195832	Pre	GSM5851565	2.54718	2551	1231	1	1
GSM5851565_AATCGGTCAGATAATG-1	GSM5851565	2975	1322	GSE195832	Pre	GSM5851565	2.58824	2675	1322	5	5
GSM5851565_AATCGGTCAGATCTGT-1	GSM5851565	1458	792	GSE195832	Pre	GSM5851565	1.64609	1980	794	8	8
GSM5851565_AATCGGTCAGATTGCT-1	GSM5851565	1396	711	GSE195832	Pre	GSM5851565	5.58739	1983	715	9	9
GSM5851565_AATCGGTCATACGCTA-1	GSM5851565	2222	1047	GSE195832	Pre	GSM5851565	3.60036	2270	1047	0	0
GSM5851565_AATCGGTCATTATCTC-1	GSM5851565	608	436	GSE195832	Pre	GSM5851565	1.80921	1710	526	17	17
GSM5851565_AATCGGTCATTGGGCC-1	GSM5851565	4314	1750	GSE195832	Pre	GSM5851565	8.41446	2947	1701	22	22
GSM5851565_AATCGGTGTCTACCTC-1	GSM5851565	2435	1116	GSE195832	Pre	GSM5851565	0.73922	2428	1116	20	20
GSM5851565_AATCGGTGTCTCGTTC-1	GSM5851565	668	406	GSE195832	Pre	GSM5851565	2.09581	1784	491	6	6
GSM5851565_AATCGGTGTGTAATGA-1	GSM5851565	22862	4080	GSE195832	Pre	GSM5851565	2.34888	2637	1195	1	1
GSM5851565_AATCGGTGTGTGCGTC-1	GSM5851565	2211	961	GSE195832	Pre	GSM5851565	2.80416	2263	961	11	11
GSM5851565_AATCGGTTCACTTCAT-1	GSM5851565	11351	2662	GSE195832	Pre	GSM5851565	3.2332	2544	979	5	5
GSM5851565_AATCGGTTCAGGCAAG-1	GSM5851565	3713	1353	GSE195832	Pre	GSM5851565	5.60194	2809	1348	20	20
GSM5851565_AATCGGTTCTGGGCCA-1	GSM5851565	1660	811	GSE195832	Pre	GSM5851565	5.24096	2070	811	3	3
GSM5851565_ACACCAAAGAAGCCCA-1	GSM5851565	4536	1704	GSE195832	Pre	GSM5851565	4.10053	2967	1633	1	1
GSM5851565_ACACCAAAGGTAGCCA-1	GSM5851565	19675	3507	GSE195832	Pre	GSM5851565	2.7446	2525	904	1	1
GSM5851565_ACACCAAAGTCGATAA-1	GSM5851565	3188	1323	GSE195832	Pre	GSM5851565	1.19197	2736	1319	11	11
GSM5851565_ACACCAAAGTGTACCT-1	GSM5851565	11145	2866	GSE195832	Pre	GSM5851565	1.43562	2534	1150	1	1
GSM5851565_ACACCAACAACTGCGC-1	GSM5851565	2555	1105	GSE195832	Pre	GSM5851565	3.7182	2485	1105	22	22
GSM5851565_ACACCAACAAGTAGTA-1	GSM5851565	2088	1096	GSE195832	Pre	GSM5851565	5.31609	2189	1096	5	5
GSM5851565_ACACCAACACGGCGTT-1	GSM5851565	14109	3472	GSE195832	Pre	GSM5851565	2.30349	2492	1111	5	5
GSM5851565_ACACCAACACGGTAAG-1	GSM5851565	954	546	GSE195832	Pre	GSM5851565	3.77358	2005	568	28	28
GSM5851565_ACACCAACATACGCTA-1	GSM5851565	60696	6382	GSE195832	Pre	GSM5851565	1.98366	2509	1091	1	1
GSM5851565_ACACCAACATGTAGTC-1	GSM5851565	1150	595	GSE195832	Pre	GSM5851565	1.65217	2051	606	6	6
GSM5851565_ACACCAAGTGAGGGAG-1	GSM5851565	1360	750	GSE195832	Pre	GSM5851565	5.80882	1963	755	2	2
GSM5851565_ACACCAAGTGCAGTAG-1	GSM5851565	1191	667	GSE195832	Pre	GSM5851565	2.93871	1963	678	17	17
GSM5851565_ACACCAAGTTACGCGC-1	GSM5851565	55012	6178	GSE195832	Pre	GSM5851565	2.0032	2540	1194	1	1
GSM5851565_ACACCAAGTTCGTGAT-1	GSM5851565	3839	1345	GSE195832	Pre	GSM5851565	4.1417	2772	1333	1	1
GSM5851565_ACACCAAGTTCTGAAC-1	GSM5851565	1493	710	GSE195832	Pre	GSM5851565	2.74615	2019	710	9	9
GSM5851565_ACACCAATCACATAGC-1	GSM5851565	11692	2875	GSE195832	Pre	GSM5851565	2.78823	2499	1065	1	1
GSM5851565_ACACCAATCCAAAGTC-1	GSM5851565	928	476	GSE195832	Pre	GSM5851565	3.66379	1974	509	17	17
GSM5851565_ACACCAATCCTAAGTG-1	GSM5851565	16219	3165	GSE195832	Pre	GSM5851565	2.06548	2525	966	1	1
GSM5851565_ACACCAATCGTCTGAA-1	GSM5851565	1179	632	GSE195832	Pre	GSM5851565	4.24088	1987	636	2	2
GSM5851565_ACACCAATCGTTGACA-1	GSM5851565	12284	3242	GSE195832	Pre	GSM5851565	4.57506	2478	1152	5	5
GSM5851565_ACACCAATCTCCAACC-1	GSM5851565	31484	4836	GSE195832	Pre	GSM5851565	2.10901	2700	1113	1	1
GSM5851565_ACACCAATCTCGTTTA-1	GSM5851565	2248	1001	GSE195832	Pre	GSM5851565	2.26868	2278	1001	19	19
GSM5851565_ACACCCTAGCGTGAAC-1	GSM5851565	951	515	GSE195832	Pre	GSM5851565	5.25762	2010	555	0	0
GSM5851565_ACACCCTAGGGTCGAT-1	GSM5851565	647	398	GSE195832	Pre	GSM5851565	6.80062	1685	492	5	5
GSM5851565_ACACCCTAGGTACTCT-1	GSM5851565	7345	2451	GSE195832	Pre	GSM5851565	3.78489	2823	1513	4	4
GSM5851565_ACACCCTAGGTTACCT-1	GSM5851565	5707	1996	GSE195832	Pre	GSM5851565	5.02891	3028	1677	1	1
GSM5851565_ACACCCTAGTGTTAGA-1	GSM5851565	8941	991	GSE195832	Pre	GSM5851565	0.570406	2837	248	24	24
GSM5851565_ACACCCTCAAGTAATG-1	GSM5851565	4091	1402	GSE195832	Pre	GSM5851565	3.27548	2830	1379	1	1
GSM5851565_ACACCCTCAAGTTCTG-1	GSM5851565	9094	2190	GSE195832	Pre	GSM5851565	3.30987	2524	906	1	1
GSM5851565_ACACCCTCACTTAAGC-1	GSM5851565	665	430	GSE195832	Pre	GSM5851565	1.35338	1775	503	14	14
GSM5851565_ACACCCTCAGCCAGAA-1	GSM5851565	1831	902	GSE195832	Pre	GSM5851565	2.83998	2091	902	4	4
GSM5851565_ACACCCTCAGCTCGCA-1	GSM5851565	2297	1038	GSE195832	Pre	GSM5851565	4.74532	2310	1038	16	16
GSM5851565_ACACCCTGTACATCCA-1	GSM5851565	2111	905	GSE195832	Pre	GSM5851565	4.8792	2231	905	16	16
GSM5851565_ACACCCTGTCCTCCAT-1	GSM5851565	1094	480	GSE195832	Pre	GSM5851565	3.38208	2077	490	6	6
GSM5851565_ACACCCTTCAAGCCTA-1	GSM5851565	1073	519	GSE195832	Pre	GSM5851565	1.30475	2073	537	23	23
GSM5851565_ACACCCTTCAAGGCTT-1	GSM5851565	4942	1506	GSE195832	Pre	GSM5851565	0.0809389	2923	1391	15	15
GSM5851565_ACACCCTTCCCAGGTG-1	GSM5851565	5837	1945	GSE195832	Pre	GSM5851565	2.70687	2985	1583	5	5
GSM5851565_ACACCCTTCGCCTGTT-1	GSM5851565	31281	4962	GSE195832	Pre	GSM5851565	2.45516	2524	1095	5	5
GSM5851565_ACACCGGAGAACTGTA-1	GSM5851565	1455	739	GSE195832	Pre	GSM5851565	2.8866	1996	739	22	22
GSM5851565_ACACCGGAGAAGAAGC-1	GSM5851565	883	577	GSE195832	Pre	GSM5851565	1.5855	1932	618	2	2
GSM5851565_ACACCGGAGACCGGAT-1	GSM5851565	13050	3457	GSE195832	Pre	GSM5851565	3.63985	2550	1175	9	9
GSM5851565_ACACCGGAGAGCTGCA-1	GSM5851565	2507	1198	GSE195832	Pre	GSM5851565	5.66414	2478	1198	9	9
GSM5851565_ACACCGGAGAGTCTGG-1	GSM5851565	7750	2409	GSE195832	Pre	GSM5851565	5.80645	2645	1298	1	1
GSM5851565_ACACCGGAGATGAGAG-1	GSM5851565	14506	3418	GSE195832	Pre	GSM5851565	3.47442	2508	1153	9	9
GSM5851565_ACACCGGAGCATGGCA-1	GSM5851565	1712	831	GSE195832	Pre	GSM5851565	1.22664	2066	832	25	25
GSM5851565_ACACCGGAGCTGCAAG-1	GSM5851565	4436	1777	GSE195832	Pre	GSM5851565	3.85482	2953	1717	17	17
GSM5851565_ACACCGGAGCTGCCCA-1	GSM5851565	2864	1300	GSE195832	Pre	GSM5851565	1.57123	2623	1300	2	2
GSM5851565_ACACCGGCACAGACTT-1	GSM5851565	1758	886	GSE195832	Pre	GSM5851565	1.53584	2077	886	13	13
GSM5851565_ACACCGGCAGCTCGCA-1	GSM5851565	2211	1065	GSE195832	Pre	GSM5851565	8.45771	2264	1065	31	31
GSM5851565_ACACCGGGTCACTTCC-1	GSM5851565	51594	5873	GSE195832	Pre	GSM5851565	2.24251	2530	1045	1	1
GSM5851565_ACACCGGGTCGAGTTT-1	GSM5851565	1666	794	GSE195832	Pre	GSM5851565	4.32173	2058	794	22	22
GSM5851565_ACACCGGGTGACTCAT-1	GSM5851565	2285	1082	GSE195832	Pre	GSM5851565	2.23195	2298	1082	20	20
GSM5851565_ACACCGGGTGCAACTT-1	GSM5851565	591	385	GSE195832	Pre	GSM5851565	9.30626	1719	483	3	3
GSM5851565_ACACCGGGTTACGCGC-1	GSM5851565	769	456	GSE195832	Pre	GSM5851565	2.86086	1836	534	11	11
GSM5851565_ACACCGGTCAACGGGA-1	GSM5851565	15332	3198	GSE195832	Pre	GSM5851565	1.66971	2631	1087	1	1
GSM5851565_ACACCGGTCAATCACG-1	GSM5851565	1343	579	GSE195832	Pre	GSM5851565	2.60611	2004	589	16	16
GSM5851565_ACACCGGTCAGTTCGA-1	GSM5851565	2122	960	GSE195832	Pre	GSM5851565	3.44015	2233	960	10	10
GSM5851565_ACACCGGTCCAAGCCG-1	GSM5851565	17771	3385	GSE195832	Pre	GSM5851565	1.63187	2640	1140	1	1
GSM5851565_ACACCGGTCCACGACG-1	GSM5851565	22113	4003	GSE195832	Pre	GSM5851565	2.20685	2601	1175	1	1
GSM5851565_ACACCGGTCCTAGGGC-1	GSM5851565	47917	5814	GSE195832	Pre	GSM5851565	1.57564	2559	1238	1	1
GSM5851565_ACACCGGTCGAACTGT-1	GSM5851565	17912	3778	GSE195832	Pre	GSM5851565	3.56744	2565	1150	2	2
GSM5851565_ACACCGGTCGATCCCT-1	GSM5851565	595	326	GSE195832	Pre	GSM5851565	1.84874	1766	416	6	6
GSM5851565_ACACTGAAGATAGCAT-1	GSM5851565	11780	2685	GSE195832	Pre	GSM5851565	1.44312	2507	976	1	1
GSM5851565_ACACTGAAGATCGATA-1	GSM5851565	766	505	GSE195832	Pre	GSM5851565	3.26371	1839	563	9	9
GSM5851565_ACACTGAAGGCTACGA-1	GSM5851565	788	450	GSE195832	Pre	GSM5851565	9.64467	1876	500	4	4
GSM5851565_ACACTGAAGGGATCTG-1	GSM5851565	14945	2966	GSE195832	Pre	GSM5851565	3.4192	2626	1086	1	1
GSM5851565_ACACTGAAGGGTTCCC-1	GSM5851565	2563	1246	GSE195832	Pre	GSM5851565	7.33515	2508	1246	1	1
GSM5851565_ACACTGAAGGTTACCT-1	GSM5851565	3832	1500	GSE195832	Pre	GSM5851565	1.80063	2846	1491	2	2
GSM5851565_ACACTGAAGTGGAGAA-1	GSM5851565	1100	637	GSE195832	Pre	GSM5851565	4.45455	2048	654	19	19
GSM5851565_ACACTGACAAGCGATG-1	GSM5851565	3059	1339	GSE195832	Pre	GSM5851565	3.43249	2683	1339	2	2
GSM5851565_ACACTGACAATGGTCT-1	GSM5851565	6791	1863	GSE195832	Pre	GSM5851565	2.9598	2807	1226	1	1
GSM5851565_ACACTGACACCTCGGA-1	GSM5851565	1809	808	GSE195832	Pre	GSM5851565	5.3068	2115	808	17	17
GSM5851565_ACACTGACACGTCTCT-1	GSM5851565	15086	3419	GSE195832	Pre	GSM5851565	2.07477	2660	1293	1	1
GSM5851565_ACACTGAGTCCGTTAA-1	GSM5851565	5953	1784	GSE195832	Pre	GSM5851565	2.63733	2932	1418	1	1
GSM5851565_ACACTGAGTCTAAACC-1	GSM5851565	2179	1029	GSE195832	Pre	GSM5851565	2.24874	2248	1029	2	2
GSM5851565_ACACTGAGTGAAATCA-1	GSM5851565	4624	1737	GSE195832	Pre	GSM5851565	3.52509	2977	1647	2	2
GSM5851565_ACACTGAGTGCACCAC-1	GSM5851565	2187	1100	GSE195832	Pre	GSM5851565	6.76726	2246	1100	9	9
GSM5851565_ACACTGAGTGTGCGTC-1	GSM5851565	2064	876	GSE195832	Pre	GSM5851565	1.64729	2205	876	3	3
GSM5851565_ACACTGAGTTATGCGT-1	GSM5851565	2693	983	GSE195832	Pre	GSM5851565	2.5622	2529	983	21	21
GSM5851565_ACACTGAGTTCCGGCA-1	GSM5851565	2145	814	GSE195832	Pre	GSM5851565	2.28438	2245	814	11	11
GSM5851565_ACACTGAGTTCTGAAC-1	GSM5851565	2039	1013	GSE195832	Pre	GSM5851565	3.04071	2188	1013	19	19
GSM5851565_ACACTGAGTTGCGCAC-1	GSM5851565	12196	2710	GSE195832	Pre	GSM5851565	2.37783	2546	1044	1	1
GSM5851565_ACACTGATCAATCTCT-1	GSM5851565	5814	2070	GSE195832	Pre	GSM5851565	2.42518	3054	1693	20	20
GSM5851565_ACACTGATCAGCGACC-1	GSM5851565	2669	1077	GSE195832	Pre	GSM5851565	6.81903	2527	1077	19	19
GSM5851565_ACACTGATCTCTTATG-1	GSM5851565	22881	4408	GSE195832	Pre	GSM5851565	1.83121	2598	1239	5	5
GSM5851565_ACACTGATCTTTAGGG-1	GSM5851565	1068	567	GSE195832	Pre	GSM5851565	5.43071	2033	585	22	22
GSM5851565_ACAGCCGAGAACAATC-1	GSM5851565	3014	1139	GSE195832	Pre	GSM5851565	3.41739	2645	1139	9	9
GSM5851565_ACAGCCGAGCACCGCT-1	GSM5851565	765	452	GSE195832	Pre	GSM5851565	6.79739	1847	507	31	31
GSM5851565_ACAGCCGAGCTACCGC-1	GSM5851565	4499	1486	GSE195832	Pre	GSM5851565	2.24494	2922	1428	5	5
GSM5851565_ACAGCCGCAAGAAAGG-1	GSM5851565	504	293	GSE195832	Pre	GSM5851565	3.76984	1703	411	6	6
GSM5851565_ACAGCCGCAATTCCTT-1	GSM5851565	7412	1934	GSE195832	Pre	GSM5851565	2.26659	2736	1091	1	1
GSM5851565_ACAGCCGCACGTAAGG-1	GSM5851565	810	413	GSE195832	Pre	GSM5851565	4.07407	1887	455	16	16
GSM5851565_ACAGCCGCACTTCGAA-1	GSM5851565	7048	2065	GSE195832	Pre	GSM5851565	2.96538	2796	1293	27	27
GSM5851565_ACAGCCGCAGACGCAA-1	GSM5851565	950	546	GSE195832	Pre	GSM5851565	7.36842	1999	580	10	10
GSM5851565_ACAGCCGCAGGGTTAG-1	GSM5851565	22938	3964	GSE195832	Pre	GSM5851565	1.84846	2558	1135	1	1
GSM5851565_ACAGCCGGTACCGAGA-1	GSM5851565	937	553	GSE195832	Pre	GSM5851565	1.60085	2006	580	21	21
GSM5851565_ACAGCCGGTCCGTCAG-1	GSM5851565	17816	3628	GSE195832	Pre	GSM5851565	3.8617	2539	1090	1	1
GSM5851565_ACAGCCGTCAGAGGTG-1	GSM5851565	8932	2613	GSE195832	Pre	GSM5851565	2.11599	2467	1154	1	1
GSM5851565_ACAGCCGTCATAACCG-1	GSM5851565	2095	954	GSE195832	Pre	GSM5851565	4.53461	2219	954	11	11
GSM5851565_ACAGCCGTCGGCTACG-1	GSM5851565	4281	1325	GSE195832	Pre	GSM5851565	2.35926	2850	1267	1	1
GSM5851565_ACAGCCGTCTCTAGGA-1	GSM5851565	922	573	GSE195832	Pre	GSM5851565	1.95228	1966	609	22	22
GSM5851565_ACAGCCGTCTGAGGGA-1	GSM5851565	1807	921	GSE195832	Pre	GSM5851565	3.9845	2076	921	10	10
GSM5851565_ACAGCTAAGATCCGAG-1	GSM5851565	605	358	GSE195832	Pre	GSM5851565	6.77686	1735	444	10	10
GSM5851565_ACAGCTAAGCTCTCGG-1	GSM5851565	835	407	GSE195832	Pre	GSM5851565	3.23353	1915	436	0	0
GSM5851565_ACAGCTAAGGCTCTTA-1	GSM5851565	2899	1322	GSE195832	Pre	GSM5851565	3.93239	2644	1322	20	20
GSM5851565_ACAGCTAAGTACGCCC-1	GSM5851565	2239	827	GSE195832	Pre	GSM5851565	2.59044	2295	827	9	9
GSM5851565_ACAGCTAAGTCGTACT-1	GSM5851565	10062	2818	GSE195832	Pre	GSM5851565	1.69946	2504	1023	19	19
GSM5851565_ACAGCTAAGTTGAGTA-1	GSM5851565	1952	935	GSE195832	Pre	GSM5851565	2.71516	2148	935	25	25
GSM5851565_ACAGCTACACCTCGTT-1	GSM5851565	5817	1961	GSE195832	Pre	GSM5851565	3.33505	3038	1615	16	16
GSM5851565_ACAGCTACACGAGAGT-1	GSM5851565	21044	4177	GSE195832	Pre	GSM5851565	2.66584	2598	1259	1	1
GSM5851565_ACAGCTACAGCTCGAC-1	GSM5851565	12494	2828	GSE195832	Pre	GSM5851565	3.41764	2557	1080	1	1
GSM5851565_ACAGCTACAGCTGTAT-1	GSM5851565	2656	1148	GSE195832	Pre	GSM5851565	4.17922	2536	1148	11	11
GSM5851565_ACAGCTACAGGATCGA-1	GSM5851565	4527	1571	GSE195832	Pre	GSM5851565	3.07047	2924	1490	1	1
GSM5851565_ACAGCTACAGTCAGAG-1	GSM5851565	627	354	GSE195832	Pre	GSM5851565	5.90112	1746	447	0	0
GSM5851565_ACAGCTACATAGGATA-1	GSM5851565	1481	867	GSE195832	Pre	GSM5851565	8.50777	1947	871	20	20
GSM5851565_ACAGCTAGTACAGTTC-1	GSM5851565	9580	2549	GSE195832	Pre	GSM5851565	2.72443	2407	988	5	5
GSM5851565_ACAGCTAGTACTTAGC-1	GSM5851565	28906	4665	GSE195832	Pre	GSM5851565	1.71937	2600	1260	1	1
GSM5851565_ACAGCTAGTATAATGG-1	GSM5851565	1392	670	GSE195832	Pre	GSM5851565	3.08908	2014	681	11	11
GSM5851565_ACAGCTAGTCCAAGTT-1	GSM5851565	1180	687	GSE195832	Pre	GSM5851565	3.05085	1981	700	15	15
GSM5851565_ACAGCTAGTGCAGTAG-1	GSM5851565	28052	4724	GSE195832	Pre	GSM5851565	2.41694	2498	1113	1	1
GSM5851565_ACAGCTAGTGTTCTTT-1	GSM5851565	1134	633	GSE195832	Pre	GSM5851565	3.88007	2031	647	9	9
GSM5851565_ACAGCTAGTTACGTCA-1	GSM5851565	850	537	GSE195832	Pre	GSM5851565	6.94118	1897	587	22	22
GSM5851565_ACAGCTAGTTCGCGAC-1	GSM5851565	1594	750	GSE195832	Pre	GSM5851565	3.88959	2049	751	11	11
GSM5851565_ACAGCTATCACAACGT-1	GSM5851565	11888	3453	GSE195832	Pre	GSM5851565	5.56864	2526	1282	5	5
GSM5851565_ACAGCTATCAGGCGAA-1	GSM5851565	614	382	GSE195832	Pre	GSM5851565	4.23453	1700	483	10	10
GSM5851565_ACAGCTATCCGCTGTT-1	GSM5851565	543	355	GSE195832	Pre	GSM5851565	2.02578	1696	466	18	18
GSM5851565_ACAGCTATCCTCAATT-1	GSM5851565	2265	1177	GSE195832	Pre	GSM5851565	1.2362	2283	1177	4	4
GSM5851565_ACAGCTATCTAGCACA-1	GSM5851565	11161	3052	GSE195832	Pre	GSM5851565	2.49082	2518	1205	5	5
GSM5851565_ACAGCTATCTTACCTA-1	GSM5851565	2791	1152	GSE195832	Pre	GSM5851565	1.18237	2582	1152	3	3
GSM5851565_ACAGCTATCTTTACAC-1	GSM5851565	2988	1244	GSE195832	Pre	GSM5851565	3.24632	2665	1244	19	19
GSM5851565_ACATACGAGGAGCGTT-1	GSM5851565	1318	699	GSE195832	Pre	GSM5851565	0.379363	2014	705	14	14
GSM5851565_ACATACGAGGGAACGG-1	GSM5851565	3030	1048	GSE195832	Pre	GSM5851565	4.12541	2628	1047	2	2
GSM5851565_ACATACGAGTACGTAA-1	GSM5851565	790	433	GSE195832	Pre	GSM5851565	4.93671	1860	486	21	21
GSM5851565_ACATACGAGTTGAGAT-1	GSM5851565	6632	2268	GSE195832	Pre	GSM5851565	1.43245	2922	1628	5	5
GSM5851565_ACATACGAGTTGTAGA-1	GSM5851565	8875	2691	GSE195832	Pre	GSM5851565	2.51268	2524	1097	9	9
GSM5851565_ACATACGCAATTGCTG-1	GSM5851565	4321	1945	GSE195832	Pre	GSM5851565	6.15598	2985	1887	5	5
GSM5851565_ACATACGCACCCTATC-1	GSM5851565	572	371	GSE195832	Pre	GSM5851565	0.34965	1722	467	14	14
GSM5851565_ACATACGCACGCATCG-1	GSM5851565	11833	2779	GSE195832	Pre	GSM5851565	3.22826	2476	982	9	9
GSM5851565_ACATACGCAGCGTCCA-1	GSM5851565	1635	873	GSE195832	Pre	GSM5851565	4.58716	2025	873	4	4
GSM5851565_ACATACGCAGGGTACA-1	GSM5851565	4317	1571	GSE195832	Pre	GSM5851565	0.648599	2925	1516	16	16
GSM5851565_ACATACGGTACCTACA-1	GSM5851565	937	520	GSE195832	Pre	GSM5851565	8.64461	1976	575	10	10
GSM5851565_ACATACGGTCCTGCTT-1	GSM5851565	1008	503	GSE195832	Pre	GSM5851565	4.6627	2037	523	19	19
GSM5851565_ACATACGGTGGTCCGT-1	GSM5851565	860	495	GSE195832	Pre	GSM5851565	1.51163	1930	532	3	3
GSM5851565_ACATACGGTGTAACGG-1	GSM5851565	3220	1288	GSE195832	Pre	GSM5851565	3.47826	2717	1288	9	9
GSM5851565_ACATACGTCCATGAAC-1	GSM5851565	1438	680	GSE195832	Pre	GSM5851565	2.7121	2023	685	15	15
GSM5851565_ACATACGTCCCTGACT-1	GSM5851565	605	359	GSE195832	Pre	GSM5851565	3.47107	1684	482	4	4
GSM5851565_ACATACGTCCTTTCGG-1	GSM5851565	669	378	GSE195832	Pre	GSM5851565	2.54111	1785	440	15	15
GSM5851565_ACATACGTCGATGAGG-1	GSM5851565	13033	2982	GSE195832	Pre	GSM5851565	1.33507	2661	1050	1	1
GSM5851565_ACATACGTCTGAGGGA-1	GSM5851565	13562	2987	GSE195832	Pre	GSM5851565	2.49963	2536	1080	1	1
GSM5851565_ACATCAGAGACCCACC-1	GSM5851565	2011	893	GSE195832	Pre	GSM5851565	8.10542	2176	893	20	20
GSM5851565_ACATCAGAGACCTTTG-1	GSM5851565	24425	4403	GSE195832	Pre	GSM5851565	2.04299	2605	1218	1	1
GSM5851565_ACATCAGAGAGGTTAT-1	GSM5851565	5144	1726	GSE195832	Pre	GSM5851565	1.57465	2964	1535	14	14
GSM5851565_ACATCAGAGAGTAAGG-1	GSM5851565	959	449	GSE195832	Pre	GSM5851565	0.729927	1995	489	0	0
GSM5851565_ACATCAGAGGATATAC-1	GSM5851565	5676	2027	GSE195832	Pre	GSM5851565	3.59408	3066	1709	19	19
GSM5851565_ACATCAGAGTTTCCTT-1	GSM5851565	2428	884	GSE195832	Pre	GSM5851565	0.617792	2417	884	10	10
GSM5851565_ACATCAGCAAGCCATT-1	GSM5851565	4240	1732	GSE195832	Pre	GSM5851565	2.85377	2940	1691	8	8
GSM5851565_ACATCAGCAAGTAATG-1	GSM5851565	4453	1816	GSE195832	Pre	GSM5851565	4.17696	3000	1738	9	9
GSM5851565_ACATCAGGTAACGTTC-1	GSM5851565	11850	2667	GSE195832	Pre	GSM5851565	2.50633	2527	909	1	1
GSM5851565_ACATCAGGTACGAAAT-1	GSM5851565	2958	729	GSE195832	Pre	GSM5851565	0.642326	2595	729	24	24
GSM5851565_ACATCAGGTCCCTACT-1	GSM5851565	2175	995	GSE195832	Pre	GSM5851565	3.44828	2257	995	1	1
GSM5851565_ACATCAGGTGATGTGG-1	GSM5851565	13003	3463	GSE195832	Pre	GSM5851565	4.68353	2587	1195	11	11
GSM5851565_ACATCAGGTGGCCCTA-1	GSM5851565	1149	636	GSE195832	Pre	GSM5851565	0.870322	2075	647	29	29
GSM5851565_ACATCAGTCAGCTCGG-1	GSM5851565	2394	1079	GSE195832	Pre	GSM5851565	1.96324	2394	1079	14	14
GSM5851565_ACATCAGTCCCTAATT-1	GSM5851565	4921	1383	GSE195832	Pre	GSM5851565	2.33692	2881	1237	1	1
GSM5851565_ACATCAGTCCGTAGTA-1	GSM5851565	1593	817	GSE195832	Pre	GSM5851565	4.64532	2034	818	9	9
GSM5851565_ACATGGTAGAGTGAGA-1	GSM5851565	1570	751	GSE195832	Pre	GSM5851565	3.24841	2039	752	11	11
GSM5851565_ACATGGTAGATAGTCA-1	GSM5851565	17480	3755	GSE195832	Pre	GSM5851565	4.20481	2546	1170	1	1
GSM5851565_ACATGGTAGCGCCTCA-1	GSM5851565	2048	441	GSE195832	Pre	GSM5851565	0.390625	2246	441	21	21
GSM5851565_ACATGGTAGCTGCAAG-1	GSM5851565	2234	1072	GSE195832	Pre	GSM5851565	3.22292	2263	1072	11	11
GSM5851565_ACATGGTAGTACTTGC-1	GSM5851565	1891	868	GSE195832	Pre	GSM5851565	0.370175	2139	868	14	14
GSM5851565_ACATGGTAGTGGTAAT-1	GSM5851565	1225	657	GSE195832	Pre	GSM5851565	2.12245	1988	667	18	18
GSM5851565_ACATGGTAGTGTCCAT-1	GSM5851565	1173	505	GSE195832	Pre	GSM5851565	4.26257	2039	512	15	15
GSM5851565_ACATGGTCAAGCCCAC-1	GSM5851565	20025	4171	GSE195832	Pre	GSM5851565	2.52684	2606	1319	1	1
GSM5851565_ACATGGTCAATAGCAA-1	GSM5851565	12962	3419	GSE195832	Pre	GSM5851565	5.06866	2645	1244	1	1
GSM5851565_ACATGGTCAATGTTGC-1	GSM5851565	1319	378	GSE195832	Pre	GSM5851565	0.682335	2060	398	21	21
GSM5851565_ACATGGTCACACCGCA-1	GSM5851565	580	378	GSE195832	Pre	GSM5851565	2.58621	1710	473	0	0
GSM5851565_ACATGGTCACGGCCAT-1	GSM5851565	20670	4353	GSE195832	Pre	GSM5851565	1.62554	2699	1434	5	5
GSM5851565_ACATGGTCAGCCTATA-1	GSM5851565	1088	672	GSE195832	Pre	GSM5851565	1.65441	2072	687	32	32
GSM5851565_ACATGGTCAGTCACTA-1	GSM5851565	1505	853	GSE195832	Pre	GSM5851565	4.1196	1960	858	22	22
GSM5851565_ACATGGTCATGGAATA-1	GSM5851565	1179	620	GSE195832	Pre	GSM5851565	4.24088	1974	642	19	19
GSM5851565_ACATGGTCATTTCACT-1	GSM5851565	1403	703	GSE195832	Pre	GSM5851565	1.92445	2015	704	13	13
GSM5851565_ACATGGTGTAATCGTC-1	GSM5851565	22894	4391	GSE195832	Pre	GSM5851565	2.58583	2600	1230	1	1
GSM5851565_ACATGGTGTATGAATG-1	GSM5851565	530	332	GSE195832	Pre	GSM5851565	4.33962	1665	446	19	19
GSM5851565_ACATGGTGTCATATCG-1	GSM5851565	1886	920	GSE195832	Pre	GSM5851565	3.12831	2119	920	25	25
GSM5851565_ACATGGTGTCCAAGTT-1	GSM5851565	13035	3371	GSE195832	Pre	GSM5851565	3.20675	2574	1262	1	1
GSM5851565_ACATGGTGTCGTGGCT-1	GSM5851565	20094	3783	GSE195832	Pre	GSM5851565	2.85657	2628	1161	1	1
GSM5851565_ACATGGTTCACAACGT-1	GSM5851565	2454	1246	GSE195832	Pre	GSM5851565	3.78973	2443	1246	15	15
GSM5851565_ACATGGTTCTCCAGGG-1	GSM5851565	8097	2380	GSE195832	Pre	GSM5851565	2.14894	2531	1156	1	1
GSM5851565_ACCAGTAAGAATGTTG-1	GSM5851565	44345	5909	GSE195832	Pre	GSM5851565	2.83685	2461	1098	17	17
GSM5851565_ACCAGTAAGACTCGGA-1	GSM5851565	3190	1288	GSE195832	Pre	GSM5851565	3.32288	2698	1288	29	29
GSM5851565_ACCAGTAAGAGGTTGC-1	GSM5851565	1897	559	GSE195832	Pre	GSM5851565	0.210859	2172	559	19	19
GSM5851565_ACCAGTAAGCCCAACC-1	GSM5851565	2902	1235	GSE195832	Pre	GSM5851565	2.8601	2633	1235	2	2
GSM5851565_ACCAGTAAGCGTCTAT-1	GSM5851565	2987	1065	GSE195832	Pre	GSM5851565	0.267827	2626	1063	15	15
GSM5851565_ACCAGTAAGCTGCGAA-1	GSM5851565	3668	1600	GSE195832	Pre	GSM5851565	5.28899	2857	1596	1	1
GSM5851565_ACCAGTAAGGAATGGA-1	GSM5851565	10408	2687	GSE195832	Pre	GSM5851565	1.64297	2442	1009	17	17
GSM5851565_ACCAGTAAGTGAAGAG-1	GSM5851565	1379	770	GSE195832	Pre	GSM5851565	5.94634	1970	775	27	27
GSM5851565_ACCAGTAAGTGCCAGA-1	GSM5851565	775	542	GSE195832	Pre	GSM5851565	2.19355	1856	581	22	22
GSM5851565_ACCAGTACAACAACCT-1	GSM5851565	4011	1405	GSE195832	Pre	GSM5851565	1.47095	2819	1386	11	11
GSM5851565_ACCAGTACAAGCCGCT-1	GSM5851565	2120	982	GSE195832	Pre	GSM5851565	2.68868	2223	982	9	9
GSM5851565_ACCAGTACAAGCGCTC-1	GSM5851565	2417	1086	GSE195832	Pre	GSM5851565	2.60654	2412	1086	11	11
GSM5851565_ACCAGTACAAGTTGTC-1	GSM5851565	2218	1167	GSE195832	Pre	GSM5851565	2.66005	2244	1167	2	2
GSM5851565_ACCAGTACAATAAGCA-1	GSM5851565	28772	4422	GSE195832	Pre	GSM5851565	2.92993	2502	1027	1	1
GSM5851565_ACCAGTACACAAGCCC-1	GSM5851565	17890	3695	GSE195832	Pre	GSM5851565	2.31414	2615	1201	1	1
GSM5851565_ACCAGTACAGACAGGT-1	GSM5851565	37150	5270	GSE195832	Pre	GSM5851565	2.47645	2461	1069	1	1
GSM5851565_ACCAGTACAGCCAATT-1	GSM5851565	712	413	GSE195832	Pre	GSM5851565	4.63483	1822	475	1	1
GSM5851565_ACCAGTAGTAGCGCTC-1	GSM5851565	1964	926	GSE195832	Pre	GSM5851565	7.99389	2164	926	2	2
GSM5851565_ACCAGTAGTATCTGCA-1	GSM5851565	857	498	GSE195832	Pre	GSM5851565	5.0175	1911	546	19	19
GSM5851565_ACCAGTAGTGCAGTAG-1	GSM5851565	933	466	GSE195832	Pre	GSM5851565	0.428725	1984	502	21	21
GSM5851565_ACCAGTAGTGTCAATC-1	GSM5851565	4806	1588	GSE195832	Pre	GSM5851565	1.16521	2933	1460	5	5
GSM5851565_ACCAGTAGTTAGGGTG-1	GSM5851565	536	341	GSE195832	Pre	GSM5851565	3.54478	1697	443	0	0
GSM5851565_ACCAGTAGTTCGGCAC-1	GSM5851565	2451	1026	GSE195832	Pre	GSM5851565	6.77275	2436	1026	22	22
GSM5851565_ACCAGTAGTTGTCGCG-1	GSM5851565	946	478	GSE195832	Pre	GSM5851565	5.074	1996	507	11	11
GSM5851565_ACCAGTATCTACCTGC-1	GSM5851565	3003	1258	GSE195832	Pre	GSM5851565	1.7649	2657	1258	21	21
GSM5851565_ACCAGTATCTTTACAC-1	GSM5851565	8096	2120	GSE195832	Pre	GSM5851565	1.92688	2613	1092	1	1
GSM5851565_ACCCACTAGCAGGTCA-1	GSM5851565	28580	4561	GSE195832	Pre	GSM5851565	1.77047	2656	1299	1	1
GSM5851565_ACCCACTAGCGCCTCA-1	GSM5851565	3838	1541	GSE195832	Pre	GSM5851565	8.25951	2865	1527	1	1
GSM5851565_ACCCACTAGCTGTTCA-1	GSM5851565	19071	3794	GSE195832	Pre	GSM5851565	2.47496	2581	1075	1	1
GSM5851565_ACCCACTAGGCTCATT-1	GSM5851565	2493	970	GSE195832	Pre	GSM5851565	2.36663	2453	970	9	9
GSM5851565_ACCCACTAGGGTGTGT-1	GSM5851565	13993	3219	GSE195832	Pre	GSM5851565	1.82949	2617	1217	24	24
GSM5851565_ACCCACTAGGTTCCTA-1	GSM5851565	8048	2315	GSE195832	Pre	GSM5851565	2.58449	2534	1115	5	5
GSM5851565_ACCCACTAGTCACGCC-1	GSM5851565	17326	4064	GSE195832	Pre	GSM5851565	2.98973	2714	1413	1	1
GSM5851565_ACCCACTCAAAGCGGT-1	GSM5851565	4012	1247	GSE195832	Pre	GSM5851565	1.66999	2818	1222	20	20
GSM5851565_ACCCACTCAATAGCAA-1	GSM5851565	23980	4249	GSE195832	Pre	GSM5851565	1.5221	2581	1067	1	1
GSM5851565_ACCCACTCAGCTCGAC-1	GSM5851565	4362	1443	GSE195832	Pre	GSM5851565	1.21504	2885	1381	14	14
GSM5851565_ACCCACTCAGTTTACG-1	GSM5851565	10047	2688	GSE195832	Pre	GSM5851565	4.99652	2454	994	2	2
GSM5851565_ACCCACTGTGCCTTGG-1	GSM5851565	746	404	GSE195832	Pre	GSM5851565	4.02145	1863	450	0	0
GSM5851565_ACCCACTGTTATTCTC-1	GSM5851565	3296	1427	GSE195832	Pre	GSM5851565	2.3665	2787	1425	19	19
GSM5851565_ACCCACTTCAACGGGA-1	GSM5851565	19838	3677	GSE195832	Pre	GSM5851565	1.86007	2616	1184	1	1
GSM5851565_ACCCACTTCACAACGT-1	GSM5851565	2555	1072	GSE195832	Pre	GSM5851565	2.27006	2493	1072	19	19
GSM5851565_ACCCACTTCACAGTAC-1	GSM5851565	5092	1656	GSE195832	Pre	GSM5851565	4.75255	2943	1490	2	2
GSM5851565_ACCCACTTCACTCCTG-1	GSM5851565	1480	757	GSE195832	Pre	GSM5851565	6.82432	1995	757	9	9
GSM5851565_ACCCACTTCCGTAGGC-1	GSM5851565	864	531	GSE195832	Pre	GSM5851565	2.43056	1930	571	0	0
GSM5851565_ACCCACTTCGAATGCT-1	GSM5851565	7229	795	GSE195832	Pre	GSM5851565	0.539494	3215	303	21	21
GSM5851565_ACCCACTTCTACGAGT-1	GSM5851565	7401	2286	GSE195832	Pre	GSM5851565	2.51317	2785	1351	25	25
GSM5851565_ACCGTAAAGACCTTTG-1	GSM5851565	3810	1402	GSE195832	Pre	GSM5851565	2.44094	2847	1390	20	20
GSM5851565_ACCGTAAAGCAACGGT-1	GSM5851565	5823	1865	GSE195832	Pre	GSM5851565	8.51795	2933	1473	5	5
GSM5851565_ACCGTAAAGCATCATC-1	GSM5851565	3432	1338	GSE195832	Pre	GSM5851565	2.65152	2782	1337	25	25
GSM5851565_ACCGTAAAGCATGGCA-1	GSM5851565	5370	1853	GSE195832	Pre	GSM5851565	5.17691	3053	1605	20	20
GSM5851565_ACCGTAAAGCGTTTAC-1	GSM5851565	1874	921	GSE195832	Pre	GSM5851565	3.41515	2103	921	4	4
GSM5851565_ACCGTAAAGGATGGTC-1	GSM5851565	2681	1117	GSE195832	Pre	GSM5851565	4.69974	2541	1117	9	9
GSM5851565_ACCGTAAAGGGTATCG-1	GSM5851565	530	394	GSE195832	Pre	GSM5851565	3.39623	1635	516	2	2
GSM5851565_ACCGTAAAGTAGGTGC-1	GSM5851565	8221	2482	GSE195832	Pre	GSM5851565	3.02883	2606	1255	1	1
GSM5851565_ACCGTAAAGTATTGGA-1	GSM5851565	1991	872	GSE195832	Pre	GSM5851565	2.5113	2187	872	11	11
GSM5851565_ACCGTAAAGTCACGCC-1	GSM5851565	7712	1999	GSE195832	Pre	GSM5851565	2.30809	2685	1048	1	1
GSM5851565_ACCGTAAAGTTTCCTT-1	GSM5851565	3937	1490	GSE195832	Pre	GSM5851565	2.99721	2804	1473	1	1
GSM5851565_ACCGTAACACAGCCCA-1	GSM5851565	4580	1589	GSE195832	Pre	GSM5851565	4.58515	2921	1510	1	1
GSM5851565_ACCGTAACACGGTTTA-1	GSM5851565	621	404	GSE195832	Pre	GSM5851565	0.805153	1747	473	19	19
GSM5851565_ACCGTAACACTTAAGC-1	GSM5851565	10587	2858	GSE195832	Pre	GSM5851565	2.60697	2459	1086	1	1
GSM5851565_ACCGTAACATGACATC-1	GSM5851565	3674	1541	GSE195832	Pre	GSM5851565	3.07567	2841	1531	4	4
GSM5851565_ACCGTAAGTACGCACC-1	GSM5851565	3752	1515	GSE195832	Pre	GSM5851565	3.09168	2896	1498	5	5
GSM5851565_ACCGTAAGTAGGACAC-1	GSM5851565	3814	1397	GSE195832	Pre	GSM5851565	4.37861	2838	1382	1	1
GSM5851565_ACCGTAAGTCGAGTTT-1	GSM5851565	932	500	GSE195832	Pre	GSM5851565	1.82403	1978	525	8	8
GSM5851565_ACCGTAAGTTCGTTGA-1	GSM5851565	1089	639	GSE195832	Pre	GSM5851565	4.95868	2046	658	9	9
GSM5851565_ACCGTAAGTTGCGCAC-1	GSM5851565	61031	6191	GSE195832	Pre	GSM5851565	3.13283	2354	839	1	1
GSM5851565_ACCGTAAGTTTGTTTC-1	GSM5851565	6499	1847	GSE195832	Pre	GSM5851565	4.24681	2864	1300	1	1
GSM5851565_ACCGTAATCCCACTTG-1	GSM5851565	1603	792	GSE195832	Pre	GSM5851565	3.36868	2051	792	19	19
GSM5851565_ACCGTAATCCGTAGTA-1	GSM5851565	1586	701	GSE195832	Pre	GSM5851565	6.43127	2072	702	11	11
GSM5851565_ACCGTAATCCTTTACA-1	GSM5851565	835	478	GSE195832	Pre	GSM5851565	1.07784	1902	518	19	19
GSM5851565_ACCGTAATCGCTTAGA-1	GSM5851565	990	582	GSE195832	Pre	GSM5851565	3.43434	2060	611	15	15
GSM5851565_ACCGTAATCGTGACAT-1	GSM5851565	7845	2287	GSE195832	Pre	GSM5851565	1.66985	2680	1219	4	4
GSM5851565_ACCGTAATCTATCCTA-1	GSM5851565	2292	1060	GSE195832	Pre	GSM5851565	0.82897	2299	1060	5	5
GSM5851565_ACCTTTAAGCAGGTCA-1	GSM5851565	3727	1385	GSE195832	Pre	GSM5851565	4.7223	2819	1372	3	3
GSM5851565_ACCTTTAAGCCCAGCT-1	GSM5851565	1247	710	GSE195832	Pre	GSM5851565	3.28789	1922	732	2	2
GSM5851565_ACCTTTAAGGCACATG-1	GSM5851565	26266	4338	GSE195832	Pre	GSM5851565	2.113	2594	1175	1	1
GSM5851565_ACCTTTAAGGGTCGAT-1	GSM5851565	9024	2585	GSE195832	Pre	GSM5851565	1.09707	2476	1108	1	1
GSM5851565_ACCTTTAAGTATGACA-1	GSM5851565	22322	4360	GSE195832	Pre	GSM5851565	2.26234	2603	1301	1	1
GSM5851565_ACCTTTACAAAGGCGT-1	GSM5851565	5714	1897	GSE195832	Pre	GSM5851565	2.36262	2967	1580	5	5
GSM5851565_ACCTTTACAATAGCAA-1	GSM5851565	1972	1046	GSE195832	Pre	GSM5851565	3.24544	2131	1046	2	2
GSM5851565_ACCTTTACACATCCGG-1	GSM5851565	10356	2909	GSE195832	Pre	GSM5851565	3.35071	2420	1057	4	4
GSM5851565_ACCTTTAGTAAATACG-1	GSM5851565	5095	1647	GSE195832	Pre	GSM5851565	3.72915	2952	1460	1	1
GSM5851565_ACCTTTAGTACTCGCG-1	GSM5851565	5430	1742	GSE195832	Pre	GSM5851565	3.05709	2984	1485	28	28
GSM5851565_ACCTTTAGTAGCTCCG-1	GSM5851565	544	303	GSE195832	Pre	GSM5851565	5.69853	1726	408	31	31
GSM5851565_ACCTTTAGTATCAGTC-1	GSM5851565	1475	721	GSE195832	Pre	GSM5851565	5.42373	1955	738	4	4
GSM5851565_ACCTTTAGTCAAAGAT-1	GSM5851565	9620	2597	GSE195832	Pre	GSM5851565	2.97297	2462	1027	1	1
GSM5851565_ACCTTTAGTCACCCAG-1	GSM5851565	1015	574	GSE195832	Pre	GSM5851565	3.34975	2050	590	4	4
GSM5851565_ACCTTTAGTCACTGGC-1	GSM5851565	1283	783	GSE195832	Pre	GSM5851565	6.6251	1933	795	9	9
GSM5851565_ACCTTTAGTCGCCATG-1	GSM5851565	11144	3052	GSE195832	Pre	GSM5851565	2.44078	2493	1145	1	1
GSM5851565_ACCTTTAGTGCGGTAA-1	GSM5851565	12058	2837	GSE195832	Pre	GSM5851565	1.76646	2558	1093	1	1
GSM5851565_ACCTTTAGTGGGTATG-1	GSM5851565	586	365	GSE195832	Pre	GSM5851565	2.04778	1730	457	18	18
GSM5851565_ACCTTTAGTTATCACG-1	GSM5851565	1586	677	GSE195832	Pre	GSM5851565	2.08071	2068	677	29	29
GSM5851565_ACCTTTAGTTTACTCT-1	GSM5851565	1678	817	GSE195832	Pre	GSM5851565	2.56257	2044	817	17	17
GSM5851565_ACCTTTAGTTTGTTTC-1	GSM5851565	6288	2248	GSE195832	Pre	GSM5851565	2.60814	3018	1727	5	5
GSM5851565_ACCTTTATCAATCTCT-1	GSM5851565	19592	4096	GSE195832	Pre	GSM5851565	4.18538	2576	1201	1	1
GSM5851565_ACCTTTATCCCATTTA-1	GSM5851565	2669	914	GSE195832	Pre	GSM5851565	1.98576	2522	914	7	7
GSM5851565_ACCTTTATCCTCAACC-1	GSM5851565	571	422	GSE195832	Pre	GSM5851565	2.62697	1698	512	14	14
GSM5851565_ACCTTTATCGACAGCC-1	GSM5851565	10602	2786	GSE195832	Pre	GSM5851565	2.63158	2460	1055	4	4
GSM5851565_ACCTTTATCGGACAAG-1	GSM5851565	1773	694	GSE195832	Pre	GSM5851565	4.96334	2127	694	26	26
GSM5851565_ACCTTTATCTTTACAC-1	GSM5851565	16795	3718	GSE195832	Pre	GSM5851565	1.46472	2772	1384	4	4
GSM5851565_ACGAGCCAGCCCAACC-1	GSM5851565	2972	1243	GSE195832	Pre	GSM5851565	2.99462	2655	1243	17	17
GSM5851565_ACGAGCCAGCGATGAC-1	GSM5851565	588	385	GSE195832	Pre	GSM5851565	5.61224	1703	488	16	16
GSM5851565_ACGAGCCGTAAGGGAA-1	GSM5851565	9264	2671	GSE195832	Pre	GSM5851565	4.71718	2438	1096	5	5
GSM5851565_ACGAGCCGTACCTACA-1	GSM5851565	9147	2071	GSE195832	Pre	GSM5851565	2.7222	2514	813	1	1
GSM5851565_ACGAGCCGTCCAACTA-1	GSM5851565	8452	756	GSE195832	Pre	GSM5851565	0.556081	2963	228	24	24
GSM5851565_ACGAGCCGTGGTCTCG-1	GSM5851565	1340	719	GSE195832	Pre	GSM5851565	8.28358	1978	726	31	31
GSM5851565_ACGAGCCGTGTGGTTT-1	GSM5851565	1197	586	GSE195832	Pre	GSM5851565	1.92147	2003	610	15	15
GSM5851565_ACGAGCCTCAGGCGAA-1	GSM5851565	1284	589	GSE195832	Pre	GSM5851565	2.25857	1974	592	13	13
GSM5851565_ACGAGCCTCCCGGATG-1	GSM5851565	1237	629	GSE195832	Pre	GSM5851565	3.39531	1963	638	17	17
GSM5851565_ACGAGCCTCGGTCCGA-1	GSM5851565	14245	3191	GSE195832	Pre	GSM5851565	2.0358	2611	1202	1	1
GSM5851565_ACGAGCCTCTCGCTTG-1	GSM5851565	1450	822	GSE195832	Pre	GSM5851565	3.72414	1902	836	22	22
GSM5851565_ACGAGGAAGAAACCAT-1	GSM5851565	684	367	GSE195832	Pre	GSM5851565	3.21637	1817	423	15	15
GSM5851565_ACGAGGAAGAAGGTTT-1	GSM5851565	13242	3136	GSE195832	Pre	GSM5851565	2.89231	2498	988	1	1
GSM5851565_ACGAGGAAGACAAGCC-1	GSM5851565	3834	1176	GSE195832	Pre	GSM5851565	2.55608	2770	1160	1	1
GSM5851565_ACGAGGAAGACAGACC-1	GSM5851565	5682	1517	GSE195832	Pre	GSM5851565	2.42872	2894	1230	11	11
GSM5851565_ACGAGGAAGGGAGTAA-1	GSM5851565	2941	1270	GSE195832	Pre	GSM5851565	1.83611	2651	1270	2	2
GSM5851565_ACGAGGAAGTACTTGC-1	GSM5851565	6072	2028	GSE195832	Pre	GSM5851565	1.89394	3050	1611	25	25
GSM5851565_ACGAGGACACATAACC-1	GSM5851565	2527	1036	GSE195832	Pre	GSM5851565	4.11555	2483	1035	11	11
GSM5851565_ACGAGGACACGGTGTC-1	GSM5851565	824	452	GSE195832	Pre	GSM5851565	1.57767	1923	496	0	0
GSM5851565_ACGAGGACATTACCTT-1	GSM5851565	1298	654	GSE195832	Pre	GSM5851565	0.154083	2018	663	15	15
GSM5851565_ACGAGGAGTACGAAAT-1	GSM5851565	877	416	GSE195832	Pre	GSM5851565	2.50855	1952	448	6	6
GSM5851565_ACGAGGAGTTATTCTC-1	GSM5851565	1703	892	GSE195832	Pre	GSM5851565	4.40399	2031	893	4	4
GSM5851565_ACGAGGATCAACGCTA-1	GSM5851565	8954	2479	GSE195832	Pre	GSM5851565	3.66317	2423	997	1	1
GSM5851565_ACGAGGATCAATCTCT-1	GSM5851565	4430	1679	GSE195832	Pre	GSM5851565	1.7833	2933	1623	19	19
GSM5851565_ACGAGGATCAGAAATG-1	GSM5851565	1686	833	GSE195832	Pre	GSM5851565	2.07592	2059	833	10	10
GSM5851565_ACGAGGATCAGCACAT-1	GSM5851565	5398	1723	GSE195832	Pre	GSM5851565	2.18599	2950	1481	14	14
GSM5851565_ACGAGGATCAGCATGT-1	GSM5851565	16824	3605	GSE195832	Pre	GSM5851565	2.16952	2623	1259	1	1
GSM5851565_ACGAGGATCAGTTAGC-1	GSM5851565	1300	693	GSE195832	Pre	GSM5851565	1.46154	1993	699	13	13
GSM5851565_ACGAGGATCCCTGACT-1	GSM5851565	13424	3208	GSE195832	Pre	GSM5851565	4.90167	2568	1064	5	5
GSM5851565_ACGAGGATCTACTATC-1	GSM5851565	4520	1415	GSE195832	Pre	GSM5851565	1.96903	2879	1347	14	14
GSM5851565_ACGAGGATCTGGTATG-1	GSM5851565	75798	6245	GSE195832	Pre	GSM5851565	2.77052	2509	1016	1	1
GSM5851565_ACGAGGATCTTTAGGG-1	GSM5851565	1066	515	GSE195832	Pre	GSM5851565	0.750469	2050	549	11	11
GSM5851565_ACGATACAGACCGGAT-1	GSM5851565	4869	1724	GSE195832	Pre	GSM5851565	2.23865	2964	1593	11	11
GSM5851565_ACGATACAGAGTGACC-1	GSM5851565	11810	3386	GSE195832	Pre	GSM5851565	4.31837	2441	1145	17	17
GSM5851565_ACGATACAGATCTGCT-1	GSM5851565	860	462	GSE195832	Pre	GSM5851565	2.2093	1952	499	0	0
GSM5851565_ACGATACAGATGGGTC-1	GSM5851565	1370	701	GSE195832	Pre	GSM5851565	3.64964	1988	702	9	9
GSM5851565_ACGATACAGATGTGTA-1	GSM5851565	3875	1531	GSE195832	Pre	GSM5851565	3.89677	2850	1511	5	5
GSM5851565_ACGATACAGCTGGAAC-1	GSM5851565	1512	775	GSE195832	Pre	GSM5851565	2.77778	1999	776	17	17
GSM5851565_ACGATACAGGACATTA-1	GSM5851565	957	537	GSE195832	Pre	GSM5851565	2.50784	2001	562	2	2
GSM5851565_ACGATACAGGATCGCA-1	GSM5851565	9969	2542	GSE195832	Pre	GSM5851565	2.0965	2445	976	1	1
GSM5851565_ACGATACAGGGCATGT-1	GSM5851565	1581	669	GSE195832	Pre	GSM5851565	2.46679	2060	670	21	21
GSM5851565_ACGATACAGGGTCGAT-1	GSM5851565	3581	1380	GSE195832	Pre	GSM5851565	3.85367	2771	1375	1	1
GSM5851565_ACGATACAGTCATCCA-1	GSM5851565	19013	3867	GSE195832	Pre	GSM5851565	2.3668	2657	1260	5	5
GSM5851565_ACGATACAGTGCCATT-1	GSM5851565	2753	1119	GSE195832	Pre	GSM5851565	8.35452	2564	1119	1	1
GSM5851565_ACGATACAGTGGTAAT-1	GSM5851565	6368	2135	GSE195832	Pre	GSM5851565	1.39761	3001	1620	20	20
GSM5851565_ACGATACCAAACCTAC-1	GSM5851565	7833	2245	GSE195832	Pre	GSM5851565	2.88523	2625	1178	5	5
GSM5851565_ACGATACCAAAGCAAT-1	GSM5851565	1635	760	GSE195832	Pre	GSM5851565	3.97554	2046	761	20	20
GSM5851565_ACGATACCAAAGTGCG-1	GSM5851565	1203	579	GSE195832	Pre	GSM5851565	5.56941	2009	587	2	2
GSM5851565_ACGATACCAAGAAAGG-1	GSM5851565	6837	2018	GSE195832	Pre	GSM5851565	2.8375	2766	1306	1	1
GSM5851565_ACGATACCAAGCGTAG-1	GSM5851565	3407	1421	GSE195832	Pre	GSM5851565	7.07367	2784	1418	5	5
GSM5851565_ACGATACCAATCTGCA-1	GSM5851565	1067	603	GSE195832	Pre	GSM5851565	3.46767	2057	630	4	4
GSM5851565_ACGATACCACCTCGTT-1	GSM5851565	3019	1167	GSE195832	Pre	GSM5851565	5.49851	2634	1167	1	1
GSM5851565_ACGATACCAGATTGCT-1	GSM5851565	12709	3153	GSE195832	Pre	GSM5851565	2.12448	2570	1210	1	1
GSM5851565_ACGATACCAGCCACCA-1	GSM5851565	52115	5989	GSE195832	Pre	GSM5851565	3.28696	2524	998	1	1
GSM5851565_ACGATACCAGCGTAAG-1	GSM5851565	4783	1682	GSE195832	Pre	GSM5851565	7.06669	2959	1563	1	1
GSM5851565_ACGATACGTAAGAGAG-1	GSM5851565	3067	1043	GSE195832	Pre	GSM5851565	7.85784	2637	1043	7	7
GSM5851565_ACGATACGTAATTGGA-1	GSM5851565	12226	2675	GSE195832	Pre	GSM5851565	1.30051	2545	993	5	5
GSM5851565_ACGATACGTATAGGGC-1	GSM5851565	2836	1162	GSE195832	Pre	GSM5851565	3.63188	2607	1162	20	20
GSM5851565_ACGATACGTCATTAGC-1	GSM5851565	1027	578	GSE195832	Pre	GSM5851565	1.75268	2052	606	8	8
GSM5851565_ACGATACGTCTAAACC-1	GSM5851565	10155	2528	GSE195832	Pre	GSM5851565	7.74988	2466	943	1	1
GSM5851565_ACGATACGTCTCCATC-1	GSM5851565	3686	1363	GSE195832	Pre	GSM5851565	4.17797	2811	1352	11	11
GSM5851565_ACGATACGTCTGCCAG-1	GSM5851565	45196	5535	GSE195832	Pre	GSM5851565	3.2348	2593	1152	1	1
GSM5851565_ACGATACGTGACAAAT-1	GSM5851565	1179	559	GSE195832	Pre	GSM5851565	3.05344	2037	563	6	6
GSM5851565_ACGATACGTGTGGCTC-1	GSM5851565	2207	1071	GSE195832	Pre	GSM5851565	2.40145	2267	1071	2	2
GSM5851565_ACGATACGTTCCACAA-1	GSM5851565	8592	2175	GSE195832	Pre	GSM5851565	4.93482	2510	911	1	1
GSM5851565_ACGATACGTTCCTCCA-1	GSM5851565	5802	2004	GSE195832	Pre	GSM5851565	2.29231	3043	1649	11	11
GSM5851565_ACGATACGTTCTGAAC-1	GSM5851565	13616	3136	GSE195832	Pre	GSM5851565	2.7688	2542	1092	13	13
GSM5851565_ACGATACTCATCTGCC-1	GSM5851565	588	382	GSE195832	Pre	GSM5851565	1.53061	1716	474	0	0
GSM5851565_ACGATACTCCGCATAA-1	GSM5851565	11353	2900	GSE195832	Pre	GSM5851565	1.7088	2549	1218	5	5
GSM5851565_ACGATACTCGGCGCAT-1	GSM5851565	1713	839	GSE195832	Pre	GSM5851565	7.99766	2052	839	28	28
GSM5851565_ACGATACTCGTTACGA-1	GSM5851565	561	372	GSE195832	Pre	GSM5851565	2.49554	1716	457	15	15
GSM5851565_ACGATACTCGTTTAGG-1	GSM5851565	1075	589	GSE195832	Pre	GSM5851565	3.90698	2073	602	15	15
GSM5851565_ACGATACTCTGCGTAA-1	GSM5851565	34711	4934	GSE195832	Pre	GSM5851565	3.40526	2538	1111	5	5
GSM5851565_ACGATGTAGCGTAGTG-1	GSM5851565	924	512	GSE195832	Pre	GSM5851565	1.7316	1984	532	0	0
GSM5851565_ACGATGTAGTACGCGA-1	GSM5851565	1205	601	GSE195832	Pre	GSM5851565	3.56846	1984	623	11	11
GSM5851565_ACGATGTCACACCGAC-1	GSM5851565	1280	622	GSE195832	Pre	GSM5851565	3.75	2010	623	9	9
GSM5851565_ACGATGTCACACGCTG-1	GSM5851565	1460	733	GSE195832	Pre	GSM5851565	1.30137	2021	736	14	14
GSM5851565_ACGATGTCACTATCTT-1	GSM5851565	6805	2353	GSE195832	Pre	GSM5851565	4.62895	3025	1621	20	20
GSM5851565_ACGATGTCAGGAACGT-1	GSM5851565	9851	2181	GSE195832	Pre	GSM5851565	2.84235	2512	826	1	1
GSM5851565_ACGATGTCAGTCGTGC-1	GSM5851565	663	381	GSE195832	Pre	GSM5851565	3.01659	1761	450	16	16
GSM5851565_ACGATGTCATCCTAGA-1	GSM5851565	11562	3200	GSE195832	Pre	GSM5851565	1.04653	2537	1276	1	1
GSM5851565_ACGATGTCATTAGGCT-1	GSM5851565	20600	4049	GSE195832	Pre	GSM5851565	1.99515	2606	1227	5	5
GSM5851565_ACGATGTGTAACGTTC-1	GSM5851565	722	431	GSE195832	Pre	GSM5851565	7.20222	1808	492	29	29
GSM5851565_ACGATGTGTACCAGTT-1	GSM5851565	14895	3221	GSE195832	Pre	GSM5851565	1.49715	2609	1151	5	5
GSM5851565_ACGATGTGTAGCTAAA-1	GSM5851565	8145	2263	GSE195832	Pre	GSM5851565	3.38858	2527	1093	5	5
GSM5851565_ACGATGTGTATTAGCC-1	GSM5851565	1385	764	GSE195832	Pre	GSM5851565	2.23827	1977	768	11	11
GSM5851565_ACGATGTGTCCCTTGT-1	GSM5851565	773	464	GSE195832	Pre	GSM5851565	2.71669	1862	506	9	9
GSM5851565_ACGATGTGTCTGCCAG-1	GSM5851565	7216	2323	GSE195832	Pre	GSM5851565	3.1735	2786	1468	1	1
GSM5851565_ACGATGTGTTAAAGAC-1	GSM5851565	2667	1251	GSE195832	Pre	GSM5851565	3.9745	2550	1251	17	17
GSM5851565_ACGATGTTCACAGGCC-1	GSM5851565	15677	3373	GSE195832	Pre	GSM5851565	2.52599	2601	1149	1	1
GSM5851565_ACGATGTTCACATGCA-1	GSM5851565	3409	1296	GSE195832	Pre	GSM5851565	1.08536	2737	1294	5	5
GSM5851565_ACGATGTTCATCGGAT-1	GSM5851565	1303	637	GSE195832	Pre	GSM5851565	4.52801	2000	639	8	8
GSM5851565_ACGATGTTCCAAACAC-1	GSM5851565	612	358	GSE195832	Pre	GSM5851565	1.30719	1741	439	11	11
GSM5851565_ACGATGTTCGTTTAGG-1	GSM5851565	4613	1506	GSE195832	Pre	GSM5851565	0.823759	2921	1408	5	5
GSM5851565_ACGATGTTCTATCCTA-1	GSM5851565	4101	1810	GSE195832	Pre	GSM5851565	2.90173	2934	1777	3	3
GSM5851565_ACGCAGCAGACAGGCT-1	GSM5851565	931	508	GSE195832	Pre	GSM5851565	1.39635	2002	530	3	3
GSM5851565_ACGCAGCAGAGCTATA-1	GSM5851565	1006	438	GSE195832	Pre	GSM5851565	3.37972	1989	456	16	16
GSM5851565_ACGCAGCAGTACATGA-1	GSM5851565	873	441	GSE195832	Pre	GSM5851565	7.67468	1950	472	19	19
GSM5851565_ACGCAGCCAATGGAGC-1	GSM5851565	2182	1056	GSE195832	Pre	GSM5851565	4.58295	2247	1056	4	4
GSM5851565_ACGCAGCCACGACGAA-1	GSM5851565	745	439	GSE195832	Pre	GSM5851565	8.18792	1840	494	22	22
GSM5851565_ACGCAGCCAGCTCCGA-1	GSM5851565	23884	3925	GSE195832	Pre	GSM5851565	2.57495	2614	1030	1	1
GSM5851565_ACGCAGCCATGTAAGA-1	GSM5851565	13492	2885	GSE195832	Pre	GSM5851565	1.24518	2541	1041	1	1
GSM5851565_ACGCAGCGTAAACACA-1	GSM5851565	2187	914	GSE195832	Pre	GSM5851565	2.19479	2251	914	11	11
GSM5851565_ACGCAGCGTAAGAGAG-1	GSM5851565	1382	743	GSE195832	Pre	GSM5851565	4.34153	2011	746	16	16
GSM5851565_ACGCAGCGTACCATCA-1	GSM5851565	24429	4216	GSE195832	Pre	GSM5851565	1.66196	2622	1255	1	1
GSM5851565_ACGCAGCGTCAGAGGT-1	GSM5851565	1407	637	GSE195832	Pre	GSM5851565	1.63468	2029	640	10	10
GSM5851565_ACGCAGCGTCGCGAAA-1	GSM5851565	25118	3385	GSE195832	Pre	GSM5851565	2.75102	2615	874	1	1
GSM5851565_ACGCAGCTCAGTTGAC-1	GSM5851565	13098	3086	GSE195832	Pre	GSM5851565	2.42022	2578	995	5	5
GSM5851565_ACGCAGCTCCTCTAGC-1	GSM5851565	2236	1142	GSE195832	Pre	GSM5851565	8.49732	2267	1142	1	1
GSM5851565_ACGCAGCTCGTACGGC-1	GSM5851565	1140	691	GSE195832	Pre	GSM5851565	7.63158	1992	702	8	8
GSM5851565_ACGCAGCTCTCGGACG-1	GSM5851565	3214	1220	GSE195832	Pre	GSM5851565	2.20909	2707	1220	20	20
GSM5851565_ACGCCAGAGACGCAAC-1	GSM5851565	775	382	GSE195832	Pre	GSM5851565	5.54839	1881	428	3	3
GSM5851565_ACGCCAGAGAGCTATA-1	GSM5851565	10219	2545	GSE195832	Pre	GSM5851565	4.16871	2406	914	1	1
GSM5851565_ACGCCAGAGCGCTCCA-1	GSM5851565	2598	1091	GSE195832	Pre	GSM5851565	2.69438	2503	1091	28	28
GSM5851565_ACGCCAGAGGCGCTCT-1	GSM5851565	2014	932	GSE195832	Pre	GSM5851565	4.41907	2174	932	2	2
GSM5851565_ACGCCAGCAAAGGAAG-1	GSM5851565	901	532	GSE195832	Pre	GSM5851565	2.99667	1959	570	4	4
GSM5851565_ACGCCAGCAACTGCTA-1	GSM5851565	7113	603	GSE195832	Pre	GSM5851565	0.646703	2873	236	24	24
GSM5851565_ACGCCAGCAATCTACG-1	GSM5851565	899	514	GSE195832	Pre	GSM5851565	7.78643	1958	545	16	16
GSM5851565_ACGCCAGCACACATGT-1	GSM5851565	24973	4226	GSE195832	Pre	GSM5851565	2.01418	2631	776	9	9
GSM5851565_ACGCCAGCACTGTCGG-1	GSM5851565	4453	1708	GSE195832	Pre	GSM5851565	1.70671	2968	1652	11	11
GSM5851565_ACGCCAGCAGGGATTG-1	GSM5851565	13226	2966	GSE195832	Pre	GSM5851565	3.81068	2549	1036	1	1
GSM5851565_ACGCCAGCATATGCTG-1	GSM5851565	1386	711	GSE195832	Pre	GSM5851565	3.6075	1982	716	1	1
GSM5851565_ACGCCAGCATTACGAC-1	GSM5851565	4231	1519	GSE195832	Pre	GSM5851565	1.15812	2874	1484	11	11
GSM5851565_ACGCCAGCATTCGACA-1	GSM5851565	1543	779	GSE195832	Pre	GSM5851565	4.27738	2008	780	11	11
GSM5851565_ACGCCAGGTACCGTAT-1	GSM5851565	26569	5093	GSE195832	Pre	GSM5851565	7.46735	2530	1135	1	1
GSM5851565_ACGCCAGGTAGCTAAA-1	GSM5851565	15246	3288	GSE195832	Pre	GSM5851565	2.11859	2578	1146	1	1
GSM5851565_ACGCCAGGTCTGCCAG-1	GSM5851565	1139	656	GSE195832	Pre	GSM5851565	2.19491	1970	692	20	20
GSM5851565_ACGCCAGGTGCTAGCC-1	GSM5851565	980	520	GSE195832	Pre	GSM5851565	1.02041	2043	546	19	19
GSM5851565_ACGCCAGGTGGCGAAT-1	GSM5851565	15164	3285	GSE195832	Pre	GSM5851565	2.09048	2579	1110	1	1
GSM5851565_ACGCCAGGTTGAGTTC-1	GSM5851565	6267	2126	GSE195832	Pre	GSM5851565	2.87219	2969	1626	5	5
GSM5851565_ACGCCAGTCCGCTGTT-1	GSM5851565	18700	3762	GSE195832	Pre	GSM5851565	2.13904	2610	1222	1	1
GSM5851565_ACGCCAGTCCGTAGGC-1	GSM5851565	2358	1090	GSE195832	Pre	GSM5851565	1.22986	2359	1090	17	17
GSM5851565_ACGCCAGTCCTCAATT-1	GSM5851565	2444	1051	GSE195832	Pre	GSM5851565	1.96399	2433	1051	20	20
GSM5851565_ACGCCAGTCGTATCAG-1	GSM5851565	1325	628	GSE195832	Pre	GSM5851565	1.13208	2049	630	11	11
GSM5851565_ACGCCAGTCTGACCTC-1	GSM5851565	3450	1366	GSE195832	Pre	GSM5851565	2.78261	2752	1363	0	0
GSM5851565_ACGCCAGTCTTCGGTC-1	GSM5851565	1757	675	GSE195832	Pre	GSM5851565	2.84576	2128	675	11	11
GSM5851565_ACGCCGAAGACTGGGT-1	GSM5851565	3659	1445	GSE195832	Pre	GSM5851565	3.03362	2808	1443	2	2
GSM5851565_ACGCCGAAGAGCTGCA-1	GSM5851565	23502	4373	GSE195832	Pre	GSM5851565	1.77006	2597	1277	1	1
GSM5851565_ACGCCGAAGTTAACGA-1	GSM5851565	8499	2428	GSE195832	Pre	GSM5851565	2.8121	2513	1103	1	1
GSM5851565_ACGCCGACAAGTAGTA-1	GSM5851565	969	483	GSE195832	Pre	GSM5851565	2.27038	2022	502	29	29
GSM5851565_ACGCCGACAATCCAAC-1	GSM5851565	22364	4079	GSE195832	Pre	GSM5851565	1.35933	2563	1133	1	1
GSM5851565_ACGCCGACACAGATTC-1	GSM5851565	6175	2147	GSE195832	Pre	GSM5851565	6.62348	3120	1718	1	1
GSM5851565_ACGCCGACACAGGTTT-1	GSM5851565	764	464	GSE195832	Pre	GSM5851565	1.17801	1851	506	22	22
GSM5851565_ACGCCGACACCAGGCT-1	GSM5851565	4375	1538	GSE195832	Pre	GSM5851565	2.58286	2895	1488	1	1
GSM5851565_ACGCCGACACCATGTA-1	GSM5851565	3595	1353	GSE195832	Pre	GSM5851565	1.8637	2826	1348	20	20
GSM5851565_ACGCCGACAGCTGGCT-1	GSM5851565	76706	6315	GSE195832	Pre	GSM5851565	1.88382	2382	804	1	1
GSM5851565_ACGCCGAGTAGCGTCC-1	GSM5851565	24072	3743	GSE195832	Pre	GSM5851565	4.13343	2503	921	1	1
GSM5851565_ACGCCGAGTATCTGCA-1	GSM5851565	4742	1661	GSE195832	Pre	GSM5851565	0.80135	2971	1542	11	11
GSM5851565_ACGCCGAGTCTCATCC-1	GSM5851565	11392	2906	GSE195832	Pre	GSM5851565	2.37008	2530	1118	1	1
GSM5851565_ACGCCGAGTCTGCGGT-1	GSM5851565	6576	2057	GSE195832	Pre	GSM5851565	3.86253	2902	1514	1	1
GSM5851565_ACGCCGATCCATGAGT-1	GSM5851565	28294	4460	GSE195832	Pre	GSM5851565	3.75345	2451	882	1	1
GSM5851565_ACGCCGATCCTAGAAC-1	GSM5851565	25786	4708	GSE195832	Pre	GSM5851565	1.59001	2661	1351	1	1
GSM5851565_ACGGAGAAGATCCCAT-1	GSM5851565	17885	3483	GSE195832	Pre	GSM5851565	4.24378	2552	1083	1	1
GSM5851565_ACGGAGAAGCGTAGTG-1	GSM5851565	2824	1097	GSE195832	Pre	GSM5851565	6.65722	2582	1097	1	1
GSM5851565_ACGGAGAAGGGATCTG-1	GSM5851565	8799	2255	GSE195832	Pre	GSM5851565	3.09126	2453	927	1	1
GSM5851565_ACGGAGAAGTCTTGCA-1	GSM5851565	9577	2508	GSE195832	Pre	GSM5851565	1.45139	2467	1014	5	5
GSM5851565_ACGGAGACAAACAACA-1	GSM5851565	4392	1622	GSE195832	Pre	GSM5851565	2.66393	2918	1575	22	22
GSM5851565_ACGGAGACACCGTTGG-1	GSM5851565	6249	2055	GSE195832	Pre	GSM5851565	2.16035	2967	1592	1	1
GSM5851565_ACGGAGACAGGGAGAG-1	GSM5851565	1340	730	GSE195832	Pre	GSM5851565	3.43284	1961	733	9	9
GSM5851565_ACGGAGACAGGTCTCG-1	GSM5851565	2153	878	GSE195832	Pre	GSM5851565	2.60102	2251	878	9	9
GSM5851565_ACGGAGACATCACAAC-1	GSM5851565	708	422	GSE195832	Pre	GSM5851565	2.9661	1817	467	0	0
GSM5851565_ACGGAGACATTTGCCC-1	GSM5851565	13615	3926	GSE195832	Pre	GSM5851565	3.04811	2640	1320	17	17
GSM5851565_ACGGAGAGTACTTCTT-1	GSM5851565	29294	4680	GSE195832	Pre	GSM5851565	2.65925	2518	1110	1	1
GSM5851565_ACGGAGAGTCGAACAG-1	GSM5851565	38308	5344	GSE195832	Pre	GSM5851565	3.92868	2503	1127	1	1
GSM5851565_ACGGAGAGTCGCCATG-1	GSM5851565	1012	573	GSE195832	Pre	GSM5851565	1.28458	2052	595	0	0
GSM5851565_ACGGAGAGTTCAGACT-1	GSM5851565	3842	1561	GSE195832	Pre	GSM5851565	2.6809	2872	1552	23	23
GSM5851565_ACGGAGATCAACACCA-1	GSM5851565	710	465	GSE195832	Pre	GSM5851565	3.66197	1777	546	2	2
GSM5851565_ACGGAGATCAACCAAC-1	GSM5851565	3104	1031	GSE195832	Pre	GSM5851565	2.3518	2642	1031	2	2
GSM5851565_ACGGAGATCACAGTAC-1	GSM5851565	2106	833	GSE195832	Pre	GSM5851565	8.92688	2238	833	9	9
GSM5851565_ACGGAGATCACATACG-1	GSM5851565	9027	2639	GSE195832	Pre	GSM5851565	2.48144	2478	1191	1	1
GSM5851565_ACGGAGATCATGTAGC-1	GSM5851565	2284	968	GSE195832	Pre	GSM5851565	3.59019	2299	968	15	15
GSM5851565_ACGGAGATCCGCATAA-1	GSM5851565	12280	2929	GSE195832	Pre	GSM5851565	2.96417	2514	1064	5	5
GSM5851565_ACGGAGATCCGGGTGT-1	GSM5851565	7263	2096	GSE195832	Pre	GSM5851565	6.04433	2773	1271	1	1
GSM5851565_ACGGAGATCCTGCAGG-1	GSM5851565	1517	680	GSE195832	Pre	GSM5851565	1.64799	2037	690	11	11
GSM5851565_ACGGAGATCGGCGCTA-1	GSM5851565	11949	2725	GSE195832	Pre	GSM5851565	6.31015	2526	956	1	1
GSM5851565_ACGGAGATCTTTACAC-1	GSM5851565	961	534	GSE195832	Pre	GSM5851565	2.80957	2021	551	9	9
GSM5851565_ACGGAGATCTTTACGT-1	GSM5851565	2513	1180	GSE195832	Pre	GSM5851565	1.39276	2480	1180	4	4
GSM5851565_ACGGCCAAGAATCTCC-1	GSM5851565	5340	1691	GSE195832	Pre	GSM5851565	1.4794	2946	1477	14	14
GSM5851565_ACGGCCAAGAATGTTG-1	GSM5851565	1357	715	GSE195832	Pre	GSM5851565	2.87399	1976	716	4	4
GSM5851565_ACGGCCAAGCACAGGT-1	GSM5851565	8788	2450	GSE195832	Pre	GSM5851565	4.94993	2561	961	4	4
GSM5851565_ACGGCCAAGCTTTGGT-1	GSM5851565	10943	2648	GSE195832	Pre	GSM5851565	1.68144	2468	991	1	1
GSM5851565_ACGGCCAAGGCATGTG-1	GSM5851565	12285	3327	GSE195832	Pre	GSM5851565	3.83394	2638	1091	10	10
GSM5851565_ACGGCCAAGGGTCGAT-1	GSM5851565	1462	776	GSE195832	Pre	GSM5851565	2.80438	1987	781	11	11
GSM5851565_ACGGCCAAGTCTCGGC-1	GSM5851565	3614	1557	GSE195832	Pre	GSM5851565	3.59712	2853	1549	4	4
GSM5851565_ACGGCCAAGTGTGAAT-1	GSM5851565	603	353	GSE195832	Pre	GSM5851565	2.6534	1743	428	3	3
GSM5851565_ACGGCCACAAGTTAAG-1	GSM5851565	1863	869	GSE195832	Pre	GSM5851565	6.65593	2125	869	22	22
GSM5851565_ACGGCCACACCATGTA-1	GSM5851565	801	446	GSE195832	Pre	GSM5851565	0.62422	1874	516	7	7
GSM5851565_ACGGCCACACCTGGTG-1	GSM5851565	1538	738	GSE195832	Pre	GSM5851565	2.40572	2024	740	11	11
GSM5851565_ACGGCCACAGAAGCAC-1	GSM5851565	1270	684	GSE195832	Pre	GSM5851565	6.77165	1966	692	16	16
GSM5851565_ACGGCCACAGACGCAA-1	GSM5851565	3692	1408	GSE195832	Pre	GSM5851565	5.47129	2808	1399	28	28
GSM5851565_ACGGCCACAGATAATG-1	GSM5851565	1599	803	GSE195832	Pre	GSM5851565	0.437774	2043	804	14	14
GSM5851565_ACGGCCAGTAACGCGA-1	GSM5851565	655	425	GSE195832	Pre	GSM5851565	2.29008	1765	483	2	2
GSM5851565_ACGGCCAGTAACGTTC-1	GSM5851565	598	311	GSE195832	Pre	GSM5851565	1.33779	1784	397	8	8
GSM5851565_ACGGCCAGTAAGAGAG-1	GSM5851565	11149	2766	GSE195832	Pre	GSM5851565	3.67746	2460	991	0	0
GSM5851565_ACGGCCAGTACGACCC-1	GSM5851565	3278	1232	GSE195832	Pre	GSM5851565	4.85052	2726	1231	11	11
GSM5851565_ACGGCCAGTCTCCACT-1	GSM5851565	1950	709	GSE195832	Pre	GSM5851565	6.61538	2202	709	23	23
GSM5851565_ACGGCCAGTGGTACAG-1	GSM5851565	9017	2531	GSE195832	Pre	GSM5851565	3.7152	2481	1073	5	5
GSM5851565_ACGGCCAGTGTCGCTG-1	GSM5851565	809	436	GSE195832	Pre	GSM5851565	4.82077	1907	468	29	29
GSM5851565_ACGGCCAGTGTGACCC-1	GSM5851565	7834	2038	GSE195832	Pre	GSM5851565	1.96579	2568	1038	5	5
GSM5851565_ACGGCCATCAAGGTAA-1	GSM5851565	1260	659	GSE195832	Pre	GSM5851565	3.96825	1990	663	10	10
GSM5851565_ACGGCCATCACCTCGT-1	GSM5851565	2032	865	GSE195832	Pre	GSM5851565	3.93701	2208	865	28	28
GSM5851565_ACGGCCATCAGATAAG-1	GSM5851565	2352	1050	GSE195832	Pre	GSM5851565	2.33844	2352	1050	20	20
GSM5851565_ACGGCCATCAGCGATT-1	GSM5851565	698	354	GSE195832	Pre	GSM5851565	1.86246	1826	412	0	0
GSM5851565_ACGGCCATCCGTTGTC-1	GSM5851565	727	402	GSE195832	Pre	GSM5851565	6.32737	1836	471	29	29
GSM5851565_ACGGCCATCGACCAGC-1	GSM5851565	1079	476	GSE195832	Pre	GSM5851565	0.463392	2060	505	18	18
GSM5851565_ACGGCCATCGGAAATA-1	GSM5851565	7698	2183	GSE195832	Pre	GSM5851565	3.09171	2627	1183	1	1
GSM5851565_ACGGCCATCTATCCTA-1	GSM5851565	1895	804	GSE195832	Pre	GSM5851565	3.69393	2148	803	16	16
GSM5851565_ACGGCCATCTGGTGTA-1	GSM5851565	13283	2972	GSE195832	Pre	GSM5851565	2.65	2552	1073	1	1
GSM5851565_ACGGCCATCTTATCTG-1	GSM5851565	6950	2125	GSE195832	Pre	GSM5851565	5.00719	2920	1395	5	5
GSM5851565_ACGGGCTAGACTACAA-1	GSM5851565	8752	2398	GSE195832	Pre	GSM5851565	7.78108	2528	1032	1	1
GSM5851565_ACGGGCTAGCCGATTT-1	GSM5851565	3097	1195	GSE195832	Pre	GSM5851565	4.29448	2684	1195	19	19
GSM5851565_ACGGGCTAGGATGGTC-1	GSM5851565	5928	1656	GSE195832	Pre	GSM5851565	2.19298	2962	1305	5	5
GSM5851565_ACGGGCTAGGCTAGAC-1	GSM5851565	18058	3969	GSE195832	Pre	GSM5851565	2.09879	2649	1345	1	1
GSM5851565_ACGGGCTAGGGAAACA-1	GSM5851565	1348	711	GSE195832	Pre	GSM5851565	5.04451	1992	717	9	9
GSM5851565_ACGGGCTAGTCATGCT-1	GSM5851565	2417	1039	GSE195832	Pre	GSM5851565	7.07489	2411	1039	15	15
GSM5851565_ACGGGCTAGTCCGGTC-1	GSM5851565	4496	664	GSE195832	Pre	GSM5851565	0.533808	2811	571	21	21
GSM5851565_ACGGGCTCAAATTGCC-1	GSM5851565	12050	2891	GSE195832	Pre	GSM5851565	2.06639	2514	1071	1	1
GSM5851565_ACGGGCTCAGATGAGC-1	GSM5851565	4425	1397	GSE195832	Pre	GSM5851565	3.81921	2857	1332	1	1
GSM5851565_ACGGGCTCATCGGGTC-1	GSM5851565	5497	2054	GSE195832	Pre	GSM5851565	5.62125	3101	1814	1	1
GSM5851565_ACGGGCTGTAGGCATG-1	GSM5851565	4262	1418	GSE195832	Pre	GSM5851565	1.85359	2859	1373	11	11
GSM5851565_ACGGGCTGTCAATGTC-1	GSM5851565	5021	1985	GSE195832	Pre	GSM5851565	2.21071	3053	1838	4	4
GSM5851565_ACGGGCTGTCAGAATA-1	GSM5851565	2209	971	GSE195832	Pre	GSM5851565	1.7655	2271	971	8	8
GSM5851565_ACGGGCTGTCATTAGC-1	GSM5851565	7633	2313	GSE195832	Pre	GSM5851565	2.6202	2682	1277	1	1
GSM5851565_ACGGGCTGTGCAGACA-1	GSM5851565	582	394	GSE195832	Pre	GSM5851565	4.63918	1685	511	2	2
GSM5851565_ACGGGCTGTTAAGACA-1	GSM5851565	4055	1430	GSE195832	Pre	GSM5851565	5.35142	2861	1407	1	1
GSM5851565_ACGGGCTTCAACACGT-1	GSM5851565	3478	1364	GSE195832	Pre	GSM5851565	3.68028	2781	1362	22	22
GSM5851565_ACGGGCTTCATAGCAC-1	GSM5851565	578	340	GSE195832	Pre	GSM5851565	1.55709	1740	432	6	6
GSM5851565_ACGGGTCAGACTGTAA-1	GSM5851565	520	316	GSE195832	Pre	GSM5851565	1.73077	1722	411	0	0
GSM5851565_ACGGGTCAGAGATGAG-1	GSM5851565	46329	5807	GSE195832	Pre	GSM5851565	2.11962	2541	1231	1	1
GSM5851565_ACGGGTCAGCAGGCTA-1	GSM5851565	2968	1262	GSE195832	Pre	GSM5851565	3.36927	2643	1262	28	28
GSM5851565_ACGGGTCAGCGTAATA-1	GSM5851565	3292	1337	GSE195832	Pre	GSM5851565	1.33657	2738	1336	3	3
GSM5851565_ACGGGTCAGGTGTGGT-1	GSM5851565	8171	2121	GSE195832	Pre	GSM5851565	1.90919	2519	992	5	5
GSM5851565_ACGGGTCAGTCGATAA-1	GSM5851565	4750	1830	GSE195832	Pre	GSM5851565	3.55789	3015	1719	6	6
GSM5851565_ACGGGTCAGTCGTTTG-1	GSM5851565	3029	1353	GSE195832	Pre	GSM5851565	6.76791	2696	1353	1	1
GSM5851565_ACGGGTCCAAAGCGGT-1	GSM5851565	1712	832	GSE195832	Pre	GSM5851565	2.92056	2086	832	9	9
GSM5851565_ACGGGTCCACACGCTG-1	GSM5851565	36698	5087	GSE195832	Pre	GSM5851565	1.38972	2597	1203	1	1
GSM5851565_ACGGGTCCACGTCAGC-1	GSM5851565	915	535	GSE195832	Pre	GSM5851565	2.18579	1982	559	3	3
GSM5851565_ACGGGTCCAGCGATCC-1	GSM5851565	8035	2090	GSE195832	Pre	GSM5851565	2.2402	2667	1047	5	5
GSM5851565_ACGGGTCCAGCGTAAG-1	GSM5851565	17627	3454	GSE195832	Pre	GSM5851565	2.38271	2595	1095	1	1
GSM5851565_ACGGGTCCATCCCATC-1	GSM5851565	13773	3467	GSE195832	Pre	GSM5851565	2.89697	2625	1248	5	5
GSM5851565_ACGGGTCGTACACCGC-1	GSM5851565	1248	534	GSE195832	Pre	GSM5851565	5.52885	2027	549	11	11
GSM5851565_ACGGGTCGTAGAAGGA-1	GSM5851565	11267	2859	GSE195832	Pre	GSM5851565	2.87565	2520	1120	5	5
GSM5851565_ACGGGTCGTCTTGATG-1	GSM5851565	20203	4205	GSE195832	Pre	GSM5851565	2.80156	2633	1347	5	5
GSM5851565_ACGGGTCGTGAGGCTA-1	GSM5851565	6620	2208	GSE195832	Pre	GSM5851565	2.6284	2929	1575	1	1
GSM5851565_ACGGGTCGTGGTCTCG-1	GSM5851565	6951	2275	GSE195832	Pre	GSM5851565	2.22989	2898	1513	18	18
GSM5851565_ACGGGTCGTTTGGGCC-1	GSM5851565	8033	2730	GSE195832	Pre	GSM5851565	3.7097	2685	1367	22	22
GSM5851565_ACGGGTCTCAACCAAC-1	GSM5851565	3334	1638	GSE195832	Pre	GSM5851565	3.17936	2829	1633	4	4
GSM5851565_ACGGGTCTCAGTACGT-1	GSM5851565	4684	584	GSE195832	Pre	GSM5851565	0.619129	2828	478	21	21
GSM5851565_ACGGGTCTCCCGGATG-1	GSM5851565	12678	2904	GSE195832	Pre	GSM5851565	2.44518	2544	1084	1	1
GSM5851565_ACGGGTCTCGAGAACG-1	GSM5851565	12476	3151	GSE195832	Pre	GSM5851565	3.99166	2543	1154	1	1
GSM5851565_ACGGGTCTCTTGCATT-1	GSM5851565	6196	2104	GSE195832	Pre	GSM5851565	2.85668	3003	1675	1	1
GSM5851565_ACGTCAAAGCGATATA-1	GSM5851565	10740	790	GSE195832	Pre	GSM5851565	0.27933	3610	113	24	24
GSM5851565_ACGTCAAAGCTAGGCA-1	GSM5851565	25780	4328	GSE195832	Pre	GSM5851565	6.49728	2442	976	1	1
GSM5851565_ACGTCAAAGGATTCGG-1	GSM5851565	5488	1863	GSE195832	Pre	GSM5851565	1.62172	3030	1555	28	28
GSM5851565_ACGTCAAAGTCTCCTC-1	GSM5851565	14890	3443	GSE195832	Pre	GSM5851565	4.12357	2602	1134	5	5
GSM5851565_ACGTCAACAATGTTGC-1	GSM5851565	1532	790	GSE195832	Pre	GSM5851565	7.76762	2004	791	4	4
GSM5851565_ACGTCAACAGCGTCCA-1	GSM5851565	534	344	GSE195832	Pre	GSM5851565	7.30337	1670	465	31	31
GSM5851565_ACGTCAACATAACCTG-1	GSM5851565	1810	823	GSE195832	Pre	GSM5851565	3.92265	2126	823	9	9
GSM5851565_ACGTCAACATGCGCAC-1	GSM5851565	12407	3057	GSE195832	Pre	GSM5851565	2.93383	2554	1203	1	1
GSM5851565_ACGTCAAGTAAAGGAG-1	GSM5851565	3247	1369	GSE195832	Pre	GSM5851565	2.98737	2738	1369	20	20
GSM5851565_ACGTCAAGTAGTACCT-1	GSM5851565	9621	3120	GSE195832	Pre	GSM5851565	3.02463	2453	1190	9	9
GSM5851565_ACGTCAAGTCTGCAAT-1	GSM5851565	5953	1883	GSE195832	Pre	GSM5851565	1.83101	2964	1504	32	32
GSM5851565_ACGTCAAGTGCTAGCC-1	GSM5851565	1056	538	GSE195832	Pre	GSM5851565	1.51515	2080	552	6	6
GSM5851565_ACGTCAAGTGGTGTAG-1	GSM5851565	1767	808	GSE195832	Pre	GSM5851565	2.4901	2088	808	16	16
GSM5851565_ACGTCAAGTTCCTCCA-1	GSM5851565	5185	1754	GSE195832	Pre	GSM5851565	2.39151	2958	1561	1	1
GSM5851565_ACGTCAAGTTGATTCG-1	GSM5851565	1891	753	GSE195832	Pre	GSM5851565	2.74987	2153	753	11	11
GSM5851565_ACGTCAATCATGCAAC-1	GSM5851565	4646	1649	GSE195832	Pre	GSM5851565	3.18554	2972	1537	20	20
GSM5851565_ACGTCAATCCAATGGT-1	GSM5851565	946	528	GSE195832	Pre	GSM5851565	2.74841	2001	554	3	3
GSM5851565_ACGTCAATCGAGAGCA-1	GSM5851565	779	402	GSE195832	Pre	GSM5851565	0.898588	1882	450	8	8
GSM5851565_ACGTCAATCTTCGAGA-1	GSM5851565	1270	624	GSE195832	Pre	GSM5851565	2.91339	1989	630	9	9
GSM5851565_ACTATCTAGAACAACT-1	GSM5851565	2086	981	GSE195832	Pre	GSM5851565	3.73921	2207	981	14	14
GSM5851565_ACTATCTAGAATGTTG-1	GSM5851565	1158	607	GSE195832	Pre	GSM5851565	1.72712	2007	622	13	13
GSM5851565_ACTATCTAGGGTCTCC-1	GSM5851565	14181	3104	GSE195832	Pre	GSM5851565	2.96876	2563	1051	1	1
GSM5851565_ACTATCTAGTCCAGGA-1	GSM5851565	17837	3757	GSE195832	Pre	GSM5851565	2.68543	2646	1315	5	5
GSM5851565_ACTATCTAGTTTCCTT-1	GSM5851565	4102	1366	GSE195832	Pre	GSM5851565	3.36421	2935	1310	5	5
GSM5851565_ACTATCTCACACCGCA-1	GSM5851565	3391	1403	GSE195832	Pre	GSM5851565	1.94633	2759	1401	1	1
GSM5851565_ACTATCTCACCACCAG-1	GSM5851565	1797	693	GSE195832	Pre	GSM5851565	3.56149	2132	693	11	11
GSM5851565_ACTATCTCACCCATTC-1	GSM5851565	7762	2187	GSE195832	Pre	GSM5851565	3.43984	2668	1183	16	16
GSM5851565_ACTATCTCACGAGAGT-1	GSM5851565	11815	3013	GSE195832	Pre	GSM5851565	5.15446	2469	1069	1	1
GSM5851565_ACTATCTCACTTCTGC-1	GSM5851565	1275	675	GSE195832	Pre	GSM5851565	6.43137	1965	695	10	10
GSM5851565_ACTATCTCATCTCGCT-1	GSM5851565	69172	5861	GSE195832	Pre	GSM5851565	3.10386	2556	984	1	1
GSM5851565_ACTATCTGTCACACGC-1	GSM5851565	3954	1481	GSE195832	Pre	GSM5851565	3.33839	2824	1463	1	1
GSM5851565_ACTATCTGTCTTCGTC-1	GSM5851565	23416	4229	GSE195832	Pre	GSM5851565	2.73744	2573	1053	1	1
GSM5851565_ACTATCTGTGAGGGAG-1	GSM5851565	7302	2188	GSE195832	Pre	GSM5851565	3.05396	2705	1326	5	5
GSM5851565_ACTATCTGTGAGTGAC-1	GSM5851565	8644	2619	GSE195832	Pre	GSM5851565	3.9218	2587	1166	12	12
GSM5851565_ACTATCTGTGCACGAA-1	GSM5851565	16727	3493	GSE195832	Pre	GSM5851565	2.1283	2629	1182	1	1
GSM5851565_ACTATCTGTGCCTGTG-1	GSM5851565	1803	798	GSE195832	Pre	GSM5851565	1.77482	2114	798	11	11
GSM5851565_ACTATCTGTGGTCTCG-1	GSM5851565	811	501	GSE195832	Pre	GSM5851565	7.52158	1866	553	22	22
GSM5851565_ACTATCTGTGTATGGG-1	GSM5851565	1644	756	GSE195832	Pre	GSM5851565	2.31144	2074	756	25	25
GSM5851565_ACTATCTGTTGGACCC-1	GSM5851565	1630	851	GSE195832	Pre	GSM5851565	1.84049	2020	852	11	11
GSM5851565_ACTATCTGTTGTGGAG-1	GSM5851565	1945	1000	GSE195832	Pre	GSM5851565	0.874036	2124	999	4	4
GSM5851565_ACTATCTTCACAAACC-1	GSM5851565	6941	2214	GSE195832	Pre	GSM5851565	3.93315	2836	1470	1	1
GSM5851565_ACTATCTTCCGGGTGT-1	GSM5851565	5769	1825	GSE195832	Pre	GSM5851565	1.43872	2954	1466	5	5
GSM5851565_ACTATCTTCCTGCCAT-1	GSM5851565	12496	2802	GSE195832	Pre	GSM5851565	1.37644	2567	1056	1	1
GSM5851565_ACTATCTTCCTTTCGG-1	GSM5851565	13668	3849	GSE195832	Pre	GSM5851565	2.89728	2711	1341	17	17
GSM5851565_ACTATCTTCGACCAGC-1	GSM5851565	2663	1034	GSE195832	Pre	GSM5851565	1.80248	2528	1034	11	11
GSM5851565_ACTATCTTCGTAGGTT-1	GSM5851565	2131	925	GSE195832	Pre	GSM5851565	2.76865	2235	925	11	11
GSM5851565_ACTATCTTCTGCGTAA-1	GSM5851565	31417	4741	GSE195832	Pre	GSM5851565	2.8997	2427	920	22	22
GSM5851565_ACTGAACAGACAAGCC-1	GSM5851565	2117	1007	GSE195832	Pre	GSM5851565	1.32263	2223	1007	8	8
GSM5851565_ACTGAACAGACACGAC-1	GSM5851565	1098	582	GSE195832	Pre	GSM5851565	3.46084	2081	594	8	8
GSM5851565_ACTGAACAGGCGACAT-1	GSM5851565	10678	2836	GSE195832	Pre	GSM5851565	2.55666	2468	1128	5	5
GSM5851565_ACTGAACAGTCTCAAC-1	GSM5851565	2889	1230	GSE195832	Pre	GSM5851565	1.14226	2634	1230	11	11
GSM5851565_ACTGAACCAAGACACG-1	GSM5851565	547	360	GSE195832	Pre	GSM5851565	4.93601	1712	464	21	21
GSM5851565_ACTGAACGTAAACACA-1	GSM5851565	6099	1844	GSE195832	Pre	GSM5851565	5.19757	2894	1407	5	5
GSM5851565_ACTGAACGTAGTACCT-1	GSM5851565	1748	964	GSE195832	Pre	GSM5851565	7.09382	2053	964	20	20
GSM5851565_ACTGAACGTCGAGATG-1	GSM5851565	1254	651	GSE195832	Pre	GSM5851565	5.66188	1968	656	11	11
GSM5851565_ACTGAACGTCTTGTCC-1	GSM5851565	13002	3185	GSE195832	Pre	GSM5851565	2.73035	2553	1187	1	1
GSM5851565_ACTGAACGTGAGGCTA-1	GSM5851565	6880	1693	GSE195832	Pre	GSM5851565	1.90407	2735	1056	1	1
GSM5851565_ACTGAACGTGAGGGTT-1	GSM5851565	2181	1001	GSE195832	Pre	GSM5851565	7.38193	2245	1001	0	0
GSM5851565_ACTGAACGTTAGGGTG-1	GSM5851565	9227	2489	GSE195832	Pre	GSM5851565	2.66609	2421	997	1	1
GSM5851565_ACTGAACGTTATCACG-1	GSM5851565	12116	2583	GSE195832	Pre	GSM5851565	1.62595	2539	884	5	5
GSM5851565_ACTGAACGTTATCCGA-1	GSM5851565	14515	2964	GSE195832	Pre	GSM5851565	2.23906	2607	1064	5	5
GSM5851565_ACTGAACGTTTGACTG-1	GSM5851565	823	500	GSE195832	Pre	GSM5851565	8.38396	1892	562	31	31
GSM5851565_ACTGAACTCACCATAG-1	GSM5851565	1838	838	GSE195832	Pre	GSM5851565	3.9173	2131	838	11	11
GSM5851565_ACTGAACTCCAAAGTC-1	GSM5851565	842	490	GSE195832	Pre	GSM5851565	1.66271	1919	538	3	3
GSM5851565_ACTGAACTCCCGACTT-1	GSM5851565	7398	2182	GSE195832	Pre	GSM5851565	1.79778	2662	1232	5	5
GSM5851565_ACTGAACTCGTTTATC-1	GSM5851565	1195	672	GSE195832	Pre	GSM5851565	1.92469	1989	683	4	4
GSM5851565_ACTGAACTCTAGCACA-1	GSM5851565	1767	844	GSE195832	Pre	GSM5851565	3.22581	2084	844	19	19
GSM5851565_ACTGAACTCTGATTCT-1	GSM5851565	721	352	GSE195832	Pre	GSM5851565	2.63523	1852	407	13	13
GSM5851565_ACTGAGTAGCTAGTGG-1	GSM5851565	8843	2567	GSE195832	Pre	GSM5851565	3.78831	2496	1149	1	1
GSM5851565_ACTGAGTAGGACATTA-1	GSM5851565	5654	2173	GSE195832	Pre	GSM5851565	2.28157	3106	1888	1	1
GSM5851565_ACTGAGTAGGCTCTTA-1	GSM5851565	25022	4592	GSE195832	Pre	GSM5851565	3.48094	2552	1167	1	1
GSM5851565_ACTGAGTAGTGGTAGC-1	GSM5851565	23502	4396	GSE195832	Pre	GSM5851565	3.67203	2585	1170	1	1
GSM5851565_ACTGAGTCAAACCTAC-1	GSM5851565	2606	1244	GSE195832	Pre	GSM5851565	6.52341	2529	1244	4	4
GSM5851565_ACTGAGTCACCAACCG-1	GSM5851565	1346	753	GSE195832	Pre	GSM5851565	3.71471	1969	756	4	4
GSM5851565_ACTGAGTCAGTAAGAT-1	GSM5851565	821	514	GSE195832	Pre	GSM5851565	0.121803	1901	561	13	13
GSM5851565_ACTGAGTCAGTTCATG-1	GSM5851565	2527	1004	GSE195832	Pre	GSM5851565	1.38504	2472	1004	26	26
GSM5851565_ACTGAGTCATGTCTCC-1	GSM5851565	712	486	GSE195832	Pre	GSM5851565	6.60112	1779	563	9	9
GSM5851565_ACTGAGTCATTCTTAC-1	GSM5851565	9171	2300	GSE195832	Pre	GSM5851565	3.55468	2483	934	1	1
GSM5851565_ACTGAGTGTGTTTGTG-1	GSM5851565	982	552	GSE195832	Pre	GSM5851565	6.72098	2039	577	1	1
GSM5851565_ACTGAGTGTTACGCGC-1	GSM5851565	1340	705	GSE195832	Pre	GSM5851565	4.92537	1969	710	9	9
GSM5851565_ACTGAGTGTTCGGCAC-1	GSM5851565	1111	570	GSE195832	Pre	GSM5851565	9.27093	2041	580	22	22
GSM5851565_ACTGAGTTCATACGGT-1	GSM5851565	986	507	GSE195832	Pre	GSM5851565	4.36105	2042	528	18	18
GSM5851565_ACTGAGTTCCCTAATT-1	GSM5851565	756	436	GSE195832	Pre	GSM5851565	6.74603	1841	494	7	7
GSM5851565_ACTGAGTTCCTATGTT-1	GSM5851565	3153	1220	GSE195832	Pre	GSM5851565	2.91786	2695	1220	16	16
GSM5851565_ACTGAGTTCTGGGCCA-1	GSM5851565	3277	1420	GSE195832	Pre	GSM5851565	4.69942	2737	1419	17	17
GSM5851565_ACTGATGAGCTCCCAG-1	GSM5851565	5937	1909	GSE195832	Pre	GSM5851565	2.37494	2981	1532	27	27
GSM5851565_ACTGATGAGTACACCT-1	GSM5851565	6937	2091	GSE195832	Pre	GSM5851565	1.72985	2802	1384	6	6
GSM5851565_ACTGATGAGTGGTAGC-1	GSM5851565	914	551	GSE195832	Pre	GSM5851565	5.14223	1963	573	22	22
GSM5851565_ACTGATGCAAGCGAGT-1	GSM5851565	623	400	GSE195832	Pre	GSM5851565	2.08668	1767	477	0	0
GSM5851565_ACTGATGCACGAAGCA-1	GSM5851565	6228	1813	GSE195832	Pre	GSM5851565	3.5806	2932	1377	1	1
GSM5851565_ACTGATGCAGCTCGCA-1	GSM5851565	6705	1075	GSE195832	Pre	GSM5851565	2.34154	2809	628	24	24
GSM5851565_ACTGATGCAGCTGTAT-1	GSM5851565	1785	802	GSE195832	Pre	GSM5851565	2.63305	2108	802	16	16
GSM5851565_ACTGATGCAGGGTACA-1	GSM5851565	14699	3173	GSE195832	Pre	GSM5851565	2.40833	2587	1169	1	1
GSM5851565_ACTGATGCATACCATG-1	GSM5851565	3724	1470	GSE195832	Pre	GSM5851565	2.81955	2831	1464	2	2
GSM5851565_ACTGATGCATGGGAAC-1	GSM5851565	4776	1750	GSE195832	Pre	GSM5851565	2.15662	3001	1612	22	22
GSM5851565_ACTGATGCATGTAAGA-1	GSM5851565	25685	3949	GSE195832	Pre	GSM5851565	2.38661	2498	833	1	1
GSM5851565_ACTGATGCATTCTCAT-1	GSM5851565	11742	2647	GSE195832	Pre	GSM5851565	2.26537	2513	885	24	24
GSM5851565_ACTGATGGTCATGCCG-1	GSM5851565	1773	839	GSE195832	Pre	GSM5851565	2.48167	2086	839	25	25
GSM5851565_ACTGATGGTCCAGTAT-1	GSM5851565	5329	1745	GSE195832	Pre	GSM5851565	2.94614	2956	1544	5	5
GSM5851565_ACTGATGGTCCAGTGC-1	GSM5851565	1475	645	GSE195832	Pre	GSM5851565	1.9661	2052	652	11	11
GSM5851565_ACTGATGGTCTGCAAT-1	GSM5851565	20418	3863	GSE195832	Pre	GSM5851565	1.57214	2680	1305	1	1
GSM5851565_ACTGATGGTCTTTCAT-1	GSM5851565	890	522	GSE195832	Pre	GSM5851565	1.23596	1963	569	21	21
GSM5851565_ACTGATGGTTATGCGT-1	GSM5851565	2269	1077	GSE195832	Pre	GSM5851565	2.99691	2287	1077	20	20
GSM5851565_ACTGATGGTTCGCTAA-1	GSM5851565	20772	4062	GSE195832	Pre	GSM5851565	3.11958	2586	1217	1	1
GSM5851565_ACTGATGTCACCTCGT-1	GSM5851565	2992	1236	GSE195832	Pre	GSM5851565	2.9746	2648	1236	17	17
GSM5851565_ACTGATGTCATCGATG-1	GSM5851565	3465	1161	GSE195832	Pre	GSM5851565	2.1645	2717	1157	9	9
GSM5851565_ACTGATGTCCCGGATG-1	GSM5851565	2738	1097	GSE195832	Pre	GSM5851565	0.657414	2557	1097	14	14
GSM5851565_ACTGATGTCGGCCGAT-1	GSM5851565	599	329	GSE195832	Pre	GSM5851565	0.66778	1764	414	3	3
GSM5851565_ACTGATGTCGTCCAGG-1	GSM5851565	1064	503	GSE195832	Pre	GSM5851565	2.91353	2073	519	13	13
GSM5851565_ACTGATGTCTTCAACT-1	GSM5851565	2953	1172	GSE195832	Pre	GSM5851565	0.135455	2622	1172	14	14
GSM5851565_ACTGCTCAGCACGCCT-1	GSM5851565	684	447	GSE195832	Pre	GSM5851565	5.99415	1744	541	11	11
GSM5851565_ACTGCTCCAATGTTGC-1	GSM5851565	10219	2573	GSE195832	Pre	GSM5851565	0.753498	2478	885	19	19
GSM5851565_ACTGCTCCACCAGGTC-1	GSM5851565	2412	1164	GSE195832	Pre	GSM5851565	5.34826	2411	1164	2	2
GSM5851565_ACTGCTCCACTAAGTC-1	GSM5851565	3182	1286	GSE195832	Pre	GSM5851565	2.07417	2692	1285	4	4
GSM5851565_ACTGCTCCAGCGATCC-1	GSM5851565	5438	1929	GSE195832	Pre	GSM5851565	4.48694	3071	1698	17	17
GSM5851565_ACTGCTCCAGGCTCAC-1	GSM5851565	5709	1874	GSE195832	Pre	GSM5851565	4.57173	2935	1517	6	6
GSM5851565_ACTGCTCCAGGGTATG-1	GSM5851565	1008	580	GSE195832	Pre	GSM5851565	6.74603	2054	611	29	29
GSM5851565_ACTGCTCCATCACGTA-1	GSM5851565	780	441	GSE195832	Pre	GSM5851565	6.92308	1855	502	22	22
GSM5851565_ACTGCTCCATGGAATA-1	GSM5851565	1009	487	GSE195832	Pre	GSM5851565	5.35183	2022	505	11	11
GSM5851565_ACTGCTCGTGGTCTCG-1	GSM5851565	6209	2144	GSE195832	Pre	GSM5851565	3.62377	2986	1686	1	1
GSM5851565_ACTGCTCGTTTCGCTC-1	GSM5851565	6895	1992	GSE195832	Pre	GSM5851565	0.232052	3000	1359	5	5
GSM5851565_ACTGCTCTCCTCAACC-1	GSM5851565	722	396	GSE195832	Pre	GSM5851565	1.93906	1834	456	9	9
GSM5851565_ACTGCTCTCGAGAGCA-1	GSM5851565	15869	3773	GSE195832	Pre	GSM5851565	3.58561	2571	1229	5	5
GSM5851565_ACTGCTCTCGCATGGC-1	GSM5851565	1275	599	GSE195832	Pre	GSM5851565	3.76471	2038	602	16	16
GSM5851565_ACTGCTCTCGCTTGTC-1	GSM5851565	621	351	GSE195832	Pre	GSM5851565	3.54267	1761	424	6	6
GSM5851565_ACTGCTCTCGGCGCAT-1	GSM5851565	12922	2865	GSE195832	Pre	GSM5851565	3.73781	2524	1012	1	1
GSM5851565_ACTGCTCTCGTCCAGG-1	GSM5851565	4322	1477	GSE195832	Pre	GSM5851565	3.74826	2901	1426	11	11
GSM5851565_ACTGCTCTCTGTCAAG-1	GSM5851565	1032	557	GSE195832	Pre	GSM5851565	1.55039	2079	581	19	19
GSM5851565_ACTGTCCAGACACGAC-1	GSM5851565	1161	534	GSE195832	Pre	GSM5851565	6.80448	2042	547	10	10
GSM5851565_ACTGTCCAGCCAGGAT-1	GSM5851565	2353	1161	GSE195832	Pre	GSM5851565	2.37994	2354	1161	4	4
GSM5851565_ACTGTCCAGCTGGAAC-1	GSM5851565	1467	596	GSE195832	Pre	GSM5851565	4.08998	2047	597	28	28
GSM5851565_ACTGTCCAGGATTCGG-1	GSM5851565	1244	586	GSE195832	Pre	GSM5851565	7.55627	1983	599	6	6
GSM5851565_ACTGTCCAGGCAGTCA-1	GSM5851565	16745	3684	GSE195832	Pre	GSM5851565	3.33831	2553	1155	5	5
GSM5851565_ACTGTCCAGTCAATAG-1	GSM5851565	871	554	GSE195832	Pre	GSM5851565	6.08496	1913	601	10	10
GSM5851565_ACTGTCCAGTGTTTGC-1	GSM5851565	9159	2710	GSE195832	Pre	GSM5851565	3.00251	2481	1154	1	1
GSM5851565_ACTGTCCAGTTACCCA-1	GSM5851565	11640	3015	GSE195832	Pre	GSM5851565	2.93814	2530	1004	1	1
GSM5851565_ACTGTCCAGTTGAGAT-1	GSM5851565	1881	856	GSE195832	Pre	GSM5851565	4.89102	2153	856	11	11
GSM5851565_ACTGTCCCAAAGGAAG-1	GSM5851565	3213	574	GSE195832	Pre	GSM5851565	1.30719	2648	561	24	24
GSM5851565_ACTGTCCCAAGCCTAT-1	GSM5851565	29551	4944	GSE195832	Pre	GSM5851565	4.74772	2520	1122	1	1
GSM5851565_ACTGTCCCACCGAAAG-1	GSM5851565	2049	874	GSE195832	Pre	GSM5851565	7.41825	2202	874	9	9
GSM5851565_ACTGTCCCAGACACTT-1	GSM5851565	10912	3061	GSE195832	Pre	GSM5851565	2.40103	2504	1203	1	1
GSM5851565_ACTGTCCCAGACGCCT-1	GSM5851565	1008	494	GSE195832	Pre	GSM5851565	3.86905	2053	529	11	11
GSM5851565_ACTGTCCCATATACCG-1	GSM5851565	9972	2803	GSE195832	Pre	GSM5851565	3.78059	2471	1105	1	1
GSM5851565_ACTGTCCCATATACGC-1	GSM5851565	73066	6300	GSE195832	Pre	GSM5851565	2.56891	2452	945	1	1
GSM5851565_ACTGTCCCATTCTTAC-1	GSM5851565	568	334	GSE195832	Pre	GSM5851565	2.8169	1737	434	8	8
GSM5851565_ACTGTCCGTAAATACG-1	GSM5851565	12613	3414	GSE195832	Pre	GSM5851565	2.14858	2617	1319	1	1
GSM5851565_ACTGTCCGTAAGTGTA-1	GSM5851565	1269	538	GSE195832	Pre	GSM5851565	4.33412	2038	546	11	11
GSM5851565_ACTGTCCGTACTCTCC-1	GSM5851565	926	516	GSE195832	Pre	GSM5851565	9.28726	1991	548	1	1
GSM5851565_ACTGTCCGTGTAATGA-1	GSM5851565	4789	1784	GSE195832	Pre	GSM5851565	0.104406	3008	1681	14	14
GSM5851565_ACTGTCCGTTAGGGTG-1	GSM5851565	31769	4679	GSE195832	Pre	GSM5851565	4.5579	2470	912	1	1
GSM5851565_ACTGTCCGTTCAACCA-1	GSM5851565	644	404	GSE195832	Pre	GSM5851565	4.34783	1737	485	2	2
GSM5851565_ACTGTCCTCAACCAAC-1	GSM5851565	525	349	GSE195832	Pre	GSM5851565	0.190476	1697	456	21	21
GSM5851565_ACTGTCCTCCCTAATT-1	GSM5851565	19754	3870	GSE195832	Pre	GSM5851565	4.12575	2536	1085	1	1
GSM5851565_ACTGTCCTCTCTTGAT-1	GSM5851565	883	509	GSE195832	Pre	GSM5851565	2.83126	1952	549	17	17
GSM5851565_ACTTACTAGAAGGCCT-1	GSM5851565	2299	1040	GSE195832	Pre	GSM5851565	4.04524	2310	1040	11	11
GSM5851565_ACTTACTAGACAATAC-1	GSM5851565	4923	1907	GSE195832	Pre	GSM5851565	4.18444	3062	1763	20	20
GSM5851565_ACTTACTAGACCTAGG-1	GSM5851565	753	437	GSE195832	Pre	GSM5851565	4.38247	1843	488	20	20
GSM5851565_ACTTACTAGATGTGGC-1	GSM5851565	9123	2525	GSE195832	Pre	GSM5851565	1.89631	2451	938	14	14
GSM5851565_ACTTACTAGCAGGCTA-1	GSM5851565	11091	2782	GSE195832	Pre	GSM5851565	2.23605	2482	926	1	1
GSM5851565_ACTTACTAGCCACGTC-1	GSM5851565	8227	2080	GSE195832	Pre	GSM5851565	4.09627	2569	984	1	1
GSM5851565_ACTTACTAGGCAAAGA-1	GSM5851565	2342	969	GSE195832	Pre	GSM5851565	4.48335	2345	969	11	11
GSM5851565_ACTTACTAGGCTACGA-1	GSM5851565	6385	1940	GSE195832	Pre	GSM5851565	2.25529	2921	1426	15	15
GSM5851565_ACTTACTAGGTGCACA-1	GSM5851565	5769	2026	GSE195832	Pre	GSM5851565	4.55885	3045	1656	1	1
GSM5851565_ACTTACTAGTAGCGGT-1	GSM5851565	8419	2378	GSE195832	Pre	GSM5851565	4.21665	2573	1103	1	1
GSM5851565_ACTTACTAGTGCTGCC-1	GSM5851565	14731	3071	GSE195832	Pre	GSM5851565	3.61143	2576	1026	5	5
GSM5851565_ACTTACTCAAAGCAAT-1	GSM5851565	17155	3690	GSE195832	Pre	GSM5851565	1.39318	2608	1239	1	1
GSM5851565_ACTTACTCACAGGCCT-1	GSM5851565	6857	2144	GSE195832	Pre	GSM5851565	3.10631	2870	1422	0	0
GSM5851565_ACTTACTGTAAGGGCT-1	GSM5851565	1336	622	GSE195832	Pre	GSM5851565	3.74251	2015	624	5	5
GSM5851565_ACTTACTGTACATCCA-1	GSM5851565	7144	2170	GSE195832	Pre	GSM5851565	4.33931	2805	1411	1	1
GSM5851565_ACTTACTGTATTACCG-1	GSM5851565	11230	2965	GSE195832	Pre	GSM5851565	3.08994	2526	1129	1	1
GSM5851565_ACTTACTGTCCAACTA-1	GSM5851565	935	526	GSE195832	Pre	GSM5851565	0.962567	1978	567	5	5
GSM5851565_ACTTACTGTCTAGGTT-1	GSM5851565	2198	992	GSE195832	Pre	GSM5851565	1.22839	2255	992	2	2
GSM5851565_ACTTACTGTGCTAGCC-1	GSM5851565	1399	752	GSE195832	Pre	GSM5851565	3.5025	1972	755	20	20
GSM5851565_ACTTACTGTGTAAGTA-1	GSM5851565	3372	1348	GSE195832	Pre	GSM5851565	0.682088	2774	1343	14	14
GSM5851565_ACTTACTGTTCAGACT-1	GSM5851565	3019	1217	GSE195832	Pre	GSM5851565	4.40543	2661	1217	11	11
GSM5851565_ACTTACTTCCACGTGG-1	GSM5851565	28985	5031	GSE195832	Pre	GSM5851565	2.18734	2619	1302	1	1
GSM5851565_ACTTACTTCCGAGCCA-1	GSM5851565	1428	766	GSE195832	Pre	GSM5851565	4.27171	1991	766	9	9
GSM5851565_ACTTACTTCGTAGGAG-1	GSM5851565	27881	4755	GSE195832	Pre	GSM5851565	2.02647	2573	1183	1	1
GSM5851565_ACTTACTTCTGCCCTA-1	GSM5851565	6587	1934	GSE195832	Pre	GSM5851565	0.834978	2929	1355	25	25
GSM5851565_ACTTACTTCTGTGCAA-1	GSM5851565	1011	576	GSE195832	Pre	GSM5851565	3.65974	2039	602	21	21
GSM5851565_ACTTACTTCTGTTGAG-1	GSM5851565	8162	2413	GSE195832	Pre	GSM5851565	4.5087	2572	1168	1	1
GSM5851565_ACTTGTTAGCCGATTT-1	GSM5851565	13595	3248	GSE195832	Pre	GSM5851565	2.34645	2612	1202	1	1
GSM5851565_ACTTGTTAGGAACTGC-1	GSM5851565	2211	1055	GSE195832	Pre	GSM5851565	1.35685	2269	1055	2	2
GSM5851565_ACTTGTTAGGATCGCA-1	GSM5851565	25896	4579	GSE195832	Pre	GSM5851565	2.15477	2561	1215	1	1
GSM5851565_ACTTGTTAGGCGTACA-1	GSM5851565	2672	1172	GSE195832	Pre	GSM5851565	1.53443	2542	1172	2	2
GSM5851565_ACTTGTTAGTAGATGT-1	GSM5851565	3500	1460	GSE195832	Pre	GSM5851565	1.51429	2806	1456	28	28
GSM5851565_ACTTGTTCAAACCTAC-1	GSM5851565	4082	1615	GSE195832	Pre	GSM5851565	1.64135	2908	1579	21	21
GSM5851565_ACTTGTTCAAACGTGG-1	GSM5851565	1686	845	GSE195832	Pre	GSM5851565	5.21945	2059	845	2	2
GSM5851565_ACTTGTTCAACAACCT-1	GSM5851565	5327	1674	GSE195832	Pre	GSM5851565	3.3227	2965	1433	10	10
GSM5851565_ACTTGTTCAAGCGATG-1	GSM5851565	1668	793	GSE195832	Pre	GSM5851565	1.85851	2059	793	19	19
GSM5851565_ACTTGTTCAGCCTTGG-1	GSM5851565	5266	1606	GSE195832	Pre	GSM5851565	0.417774	3035	1385	14	14
GSM5851565_ACTTGTTCAGCTGGCT-1	GSM5851565	13059	3404	GSE195832	Pre	GSM5851565	2.97879	2540	1202	10	10
GSM5851565_ACTTGTTCAGGCAGTA-1	GSM5851565	2678	1009	GSE195832	Pre	GSM5851565	2.65123	2536	1009	11	11
GSM5851565_ACTTGTTCATGGTTGT-1	GSM5851565	1527	809	GSE195832	Pre	GSM5851565	2.75049	2006	809	9	9
GSM5851565_ACTTGTTCATTGTGCA-1	GSM5851565	2317	864	GSE195832	Pre	GSM5851565	2.28744	2325	864	19	19
GSM5851565_ACTTGTTGTCTGCCAG-1	GSM5851565	1304	698	GSE195832	Pre	GSM5851565	6.44172	1991	712	11	11
GSM5851565_ACTTGTTGTTCCACTC-1	GSM5851565	1898	894	GSE195832	Pre	GSM5851565	3.05585	2142	894	16	16
GSM5851565_ACTTGTTTCCTCATTA-1	GSM5851565	6298	2027	GSE195832	Pre	GSM5851565	1.25437	2924	1513	11	11
GSM5851565_ACTTGTTTCGATGAGG-1	GSM5851565	2025	866	GSE195832	Pre	GSM5851565	3.95062	2191	866	11	11
GSM5851565_ACTTGTTTCGCAGGCT-1	GSM5851565	44369	5715	GSE195832	Pre	GSM5851565	3.85179	2461	1046	1	1
GSM5851565_ACTTGTTTCGGAGGTA-1	GSM5851565	44208	5516	GSE195832	Pre	GSM5851565	1.93178	2590	1212	1	1
GSM5851565_ACTTGTTTCTAACGGT-1	GSM5851565	45472	5623	GSE195832	Pre	GSM5851565	2.99965	2513	944	1	1
GSM5851565_ACTTGTTTCTGCTGCT-1	GSM5851565	9480	2695	GSE195832	Pre	GSM5851565	1.25527	2478	1124	1	1
GSM5851565_ACTTTCAAGAATAGGG-1	GSM5851565	587	378	GSE195832	Pre	GSM5851565	3.91823	1716	472	8	8
GSM5851565_ACTTTCAAGACAAGCC-1	GSM5851565	3416	1523	GSE195832	Pre	GSM5851565	2.89813	2825	1521	9	9
GSM5851565_ACTTTCAAGACAGGCT-1	GSM5851565	10146	2463	GSE195832	Pre	GSM5851565	2.78928	2614	884	1	1
GSM5851565_ACTTTCAAGAGCTGCA-1	GSM5851565	22008	4059	GSE195832	Pre	GSM5851565	2.62177	2545	1028	5	5
GSM5851565_ACTTTCAAGATGTGGC-1	GSM5851565	3913	1104	GSE195832	Pre	GSM5851565	0.102223	2747	1088	29	29
GSM5851565_ACTTTCAAGCGAGAAA-1	GSM5851565	1843	925	GSE195832	Pre	GSM5851565	2.38741	2100	925	27	27
GSM5851565_ACTTTCAAGGACACCA-1	GSM5851565	1213	661	GSE195832	Pre	GSM5851565	4.12201	2010	667	6	6
GSM5851565_ACTTTCAAGGCAGTCA-1	GSM5851565	1087	620	GSE195832	Pre	GSM5851565	4.59982	2037	637	2	2
GSM5851565_ACTTTCAAGGGAACGG-1	GSM5851565	8475	2232	GSE195832	Pre	GSM5851565	1.80531	2499	1042	1	1
GSM5851565_ACTTTCAAGGTCGGAT-1	GSM5851565	1147	659	GSE195832	Pre	GSM5851565	1.74368	2015	676	22	22
GSM5851565_ACTTTCAAGTCATGCT-1	GSM5851565	6357	1862	GSE195832	Pre	GSM5851565	3.50794	2902	1347	1	1
GSM5851565_ACTTTCAAGTCGATAA-1	GSM5851565	557	340	GSE195832	Pre	GSM5851565	5.02693	1696	454	18	18
GSM5851565_ACTTTCAAGTCGCCGT-1	GSM5851565	16216	3422	GSE195832	Pre	GSM5851565	2.3372	2593	1161	1	1
GSM5851565_ACTTTCAAGTGATCGG-1	GSM5851565	565	387	GSE195832	Pre	GSM5851565	1.9469	1714	479	21	21
GSM5851565_ACTTTCAAGTTACCCA-1	GSM5851565	1476	528	GSE195832	Pre	GSM5851565	2.23577	2089	529	0	0
GSM5851565_ACTTTCACAACTGGCC-1	GSM5851565	6342	1987	GSE195832	Pre	GSM5851565	2.79092	2944	1500	9	9
GSM5851565_ACTTTCACAGATCGGA-1	GSM5851565	1639	726	GSE195832	Pre	GSM5851565	4.63697	2071	726	19	19
GSM5851565_ACTTTCACAGCCACCA-1	GSM5851565	568	343	GSE195832	Pre	GSM5851565	7.21831	1713	458	8	8
GSM5851565_ACTTTCACATCGGACC-1	GSM5851565	9428	2120	GSE195832	Pre	GSM5851565	2.75774	2692	795	5	5
GSM5851565_ACTTTCACATGCAATC-1	GSM5851565	935	508	GSE195832	Pre	GSM5851565	4.06417	1997	533	6	6
GSM5851565_ACTTTCACATGTCCTC-1	GSM5851565	1748	801	GSE195832	Pre	GSM5851565	3.54691	2107	801	1	1
GSM5851565_ACTTTCACATTCACTT-1	GSM5851565	4067	1454	GSE195832	Pre	GSM5851565	1.10647	2857	1433	14	14
GSM5851565_ACTTTCAGTCATTAGC-1	GSM5851565	3483	1399	GSE195832	Pre	GSM5851565	0	2746	1398	29	29
GSM5851565_ACTTTCAGTCCATCCT-1	GSM5851565	1721	817	GSE195832	Pre	GSM5851565	2.49855	2083	817	11	11
GSM5851565_ACTTTCAGTCTTGTCC-1	GSM5851565	14578	3272	GSE195832	Pre	GSM5851565	2.59981	2609	1193	1	1
GSM5851565_ACTTTCAGTGTAACGG-1	GSM5851565	5285	1974	GSE195832	Pre	GSM5851565	2.47871	3103	1772	4	4
GSM5851565_ACTTTCAGTTATCGGT-1	GSM5851565	1400	836	GSE195832	Pre	GSM5851565	2.14286	1935	845	2	2
GSM5851565_ACTTTCAGTTCCAACA-1	GSM5851565	2020	866	GSE195832	Pre	GSM5851565	3.0198	2194	866	19	19
GSM5851565_ACTTTCATCAAACGGG-1	GSM5851565	6602	2182	GSE195832	Pre	GSM5851565	1.93881	2909	1569	1	1
GSM5851565_ACTTTCATCTACTATC-1	GSM5851565	535	329	GSE195832	Pre	GSM5851565	2.61682	1660	465	0	0
GSM5851565_ACTTTCATCTAGCACA-1	GSM5851565	4248	1480	GSE195832	Pre	GSM5851565	1.20056	2895	1441	28	28
GSM5851565_AGAATAGAGCGTAGTG-1	GSM5851565	3627	1399	GSE195832	Pre	GSM5851565	3.03281	2791	1394	20	20
GSM5851565_AGAATAGAGGCCGAAT-1	GSM5851565	21781	3798	GSE195832	Pre	GSM5851565	2.66746	2571	1132	1	1
GSM5851565_AGAATAGCAACAACCT-1	GSM5851565	2298	1018	GSE195832	Pre	GSM5851565	2.04526	2306	1018	8	8
GSM5851565_AGAATAGCAACACCTA-1	GSM5851565	8766	2448	GSE195832	Pre	GSM5851565	4.26648	2462	979	1	1
GSM5851565_AGAATAGCAACGATCT-1	GSM5851565	1763	891	GSE195832	Pre	GSM5851565	5.50199	2072	891	22	22
GSM5851565_AGAATAGCACAGGAGT-1	GSM5851565	1236	666	GSE195832	Pre	GSM5851565	2.18447	1975	688	7	7
GSM5851565_AGAATAGCACGGCGTT-1	GSM5851565	7519	1972	GSE195832	Pre	GSM5851565	2.19444	2634	1062	1	1
GSM5851565_AGAATAGCAGCGTTCG-1	GSM5851565	6088	1806	GSE195832	Pre	GSM5851565	5.09198	2943	1377	9	9
GSM5851565_AGAATAGCATGCTAGT-1	GSM5851565	2743	1155	GSE195832	Pre	GSM5851565	4.44769	2569	1155	11	11
GSM5851565_AGAATAGGTAAACCTC-1	GSM5851565	27056	4629	GSE195832	Pre	GSM5851565	6.61221	2596	1105	1	1
GSM5851565_AGAATAGGTAAATACG-1	GSM5851565	981	568	GSE195832	Pre	GSM5851565	1.83486	2043	590	10	10
GSM5851565_AGAATAGGTATAGTAG-1	GSM5851565	10571	3228	GSE195832	Pre	GSM5851565	2.91363	2461	1246	5	5
GSM5851565_AGAATAGGTCATGCAT-1	GSM5851565	22807	4561	GSE195832	Pre	GSM5851565	2.13092	2654	1400	5	5
GSM5851565_AGAATAGGTGCCTGCA-1	GSM5851565	1628	803	GSE195832	Pre	GSM5851565	0.614251	2033	805	17	17
GSM5851565_AGAATAGGTTCCACTC-1	GSM5851565	2667	936	GSE195832	Pre	GSM5851565	2.21222	2516	936	22	22
GSM5851565_AGAATAGGTTCGAATC-1	GSM5851565	24933	4217	GSE195832	Pre	GSM5851565	2.75538	2530	1051	1	1
GSM5851565_AGAATAGTCACAATGC-1	GSM5851565	30585	4901	GSE195832	Pre	GSM5851565	1.95194	2485	1092	1	1
GSM5851565_AGAATAGTCCAGTATG-1	GSM5851565	1197	630	GSE195832	Pre	GSM5851565	1.50376	2027	639	0	0
GSM5851565_AGAATAGTCCGAACGC-1	GSM5851565	986	575	GSE195832	Pre	GSM5851565	2.43408	2034	598	0	0
GSM5851565_AGAATAGTCCTCAACC-1	GSM5851565	5684	2085	GSE195832	Pre	GSM5851565	3.04363	3105	1785	1	1
GSM5851565_AGAATAGTCTGAGTGT-1	GSM5851565	2273	1044	GSE195832	Pre	GSM5851565	3.25561	2295	1044	4	4
GSM5851565_AGAATAGTCTTCGGTC-1	GSM5851565	29108	4539	GSE195832	Pre	GSM5851565	1.40511	2606	1250	1	1
GSM5851565_AGACGTTAGAGGTTGC-1	GSM5851565	1922	1030	GSE195832	Pre	GSM5851565	3.38189	2112	1030	0	0
GSM5851565_AGACGTTAGCACCGTC-1	GSM5851565	7930	2385	GSE195832	Pre	GSM5851565	4.93064	2622	1198	1	1
GSM5851565_AGACGTTAGGCATGGT-1	GSM5851565	5842	2031	GSE195832	Pre	GSM5851565	3.38925	3027	1638	20	20
GSM5851565_AGACGTTAGGTTACCT-1	GSM5851565	6789	2132	GSE195832	Pre	GSM5851565	2.32729	2983	1483	2	2
GSM5851565_AGACGTTAGTAATCCC-1	GSM5851565	544	323	GSE195832	Pre	GSM5851565	9.55882	1720	437	11	11
GSM5851565_AGACGTTCAATCTACG-1	GSM5851565	18094	3508	GSE195832	Pre	GSM5851565	2.57544	2551	988	1	1
GSM5851565_AGACGTTCACGCCAGT-1	GSM5851565	57406	6400	GSE195832	Pre	GSM5851565	3.99436	2412	979	1	1
GSM5851565_AGACGTTCAGACTCGC-1	GSM5851565	8037	2831	GSE195832	Pre	GSM5851565	4.5415	2739	1472	17	17
GSM5851565_AGACGTTCAGCATACT-1	GSM5851565	9045	2494	GSE195832	Pre	GSM5851565	2.178	2486	1108	1	1
GSM5851565_AGACGTTGTAGCGTAG-1	GSM5851565	2914	1144	GSE195832	Pre	GSM5851565	2.19629	2614	1144	3	3
GSM5851565_AGACGTTGTAGGCTGA-1	GSM5851565	7133	2122	GSE195832	Pre	GSM5851565	2.87397	2746	1302	1	1
GSM5851565_AGACGTTGTCCGCTGA-1	GSM5851565	7977	2344	GSE195832	Pre	GSM5851565	3.12147	2552	1150	5	5
GSM5851565_AGACGTTGTGACTACT-1	GSM5851565	6347	2093	GSE195832	Pre	GSM5851565	4.97873	2992	1566	1	1
GSM5851565_AGACGTTGTGATAAGT-1	GSM5851565	5539	1861	GSE195832	Pre	GSM5851565	1.60679	2969	1584	1	1
GSM5851565_AGACGTTTCACGGTTA-1	GSM5851565	2555	1350	GSE195832	Pre	GSM5851565	5.79256	2519	1350	2	2
GSM5851565_AGACGTTTCAGCTCTC-1	GSM5851565	26690	4960	GSE195832	Pre	GSM5851565	1.36381	2632	1362	1	1
GSM5851565_AGACGTTTCCTGTACC-1	GSM5851565	37636	5455	GSE195832	Pre	GSM5851565	3.03699	2581	1220	1	1
GSM5851565_AGACGTTTCGAATCCA-1	GSM5851565	647	363	GSE195832	Pre	GSM5851565	1.5456	1775	439	15	15
GSM5851565_AGACGTTTCGAGAACG-1	GSM5851565	2757	1114	GSE195832	Pre	GSM5851565	5.33188	2564	1114	1	1
GSM5851565_AGACGTTTCGGAGCAA-1	GSM5851565	1910	885	GSE195832	Pre	GSM5851565	3.03665	2143	885	22	22
GSM5851565_AGACGTTTCTCGCTTG-1	GSM5851565	21630	3887	GSE195832	Pre	GSM5851565	2.65372	2646	1196	1	1
GSM5851565_AGACGTTTCTGAAAGA-1	GSM5851565	2043	949	GSE195832	Pre	GSM5851565	2.30054	2187	948	22	22
GSM5851565_AGACGTTTCTTGACGA-1	GSM5851565	4925	2153	GSE195832	Pre	GSM5851565	6.47716	3127	2003	5	5
GSM5851565_AGACGTTTCTTGTCAT-1	GSM5851565	7448	2144	GSE195832	Pre	GSM5851565	2.53759	2767	1232	28	28
GSM5851565_AGAGCGAAGAAGATTC-1	GSM5851565	33407	4295	GSE195832	Pre	GSM5851565	2.18517	2629	1119	1	1
GSM5851565_AGAGCGAAGACCACGA-1	GSM5851565	7455	2286	GSE195832	Pre	GSM5851565	2.77666	2737	1336	5	5
GSM5851565_AGAGCGAAGCGATCCC-1	GSM5851565	625	362	GSE195832	Pre	GSM5851565	5.6	1760	439	1	1
GSM5851565_AGAGCGAAGCGATGAC-1	GSM5851565	5218	1631	GSE195832	Pre	GSM5851565	1.37984	2938	1446	5	5
GSM5851565_AGAGCGAAGCTAGTCT-1	GSM5851565	769	520	GSE195832	Pre	GSM5851565	1.30039	1847	574	17	17
GSM5851565_AGAGCGAAGGAATGGA-1	GSM5851565	11022	2842	GSE195832	Pre	GSM5851565	5.29849	2481	1073	1	1
GSM5851565_AGAGCGAAGGTGCTAG-1	GSM5851565	44600	5955	GSE195832	Pre	GSM5851565	3.66816	2492	1060	1	1
GSM5851565_AGAGCGAAGGTTACCT-1	GSM5851565	1796	687	GSE195832	Pre	GSM5851565	3.56347	2152	687	11	11
GSM5851565_AGAGCGACAATCGGTT-1	GSM5851565	15088	3716	GSE195832	Pre	GSM5851565	2.77704	2552	1253	11	11
GSM5851565_AGAGCGACACCCATTC-1	GSM5851565	5306	1957	GSE195832	Pre	GSM5851565	4.22164	3059	1714	1	1
GSM5851565_AGAGCGACACCTATCC-1	GSM5851565	855	394	GSE195832	Pre	GSM5851565	6.08187	1947	431	23	23
GSM5851565_AGAGCGACACGTCTCT-1	GSM5851565	2006	1016	GSE195832	Pre	GSM5851565	4.33699	2158	1016	10	10
GSM5851565_AGAGCGACAGCGATCC-1	GSM5851565	2902	1343	GSE195832	Pre	GSM5851565	2.89456	2646	1342	22	22
GSM5851565_AGAGCGACATGGGACA-1	GSM5851565	31350	4799	GSE195832	Pre	GSM5851565	4.43381	2516	1013	1	1
GSM5851565_AGAGCGAGTCAAAGCG-1	GSM5851565	1386	560	GSE195832	Pre	GSM5851565	5.55556	2047	566	11	11
GSM5851565_AGAGCGAGTCACTGGC-1	GSM5851565	663	423	GSE195832	Pre	GSM5851565	4.52489	1779	484	2	2
GSM5851565_AGAGCGAGTCCGTTAA-1	GSM5851565	3083	1198	GSE195832	Pre	GSM5851565	3.27603	2669	1198	4	4
GSM5851565_AGAGCGAGTTTCGCTC-1	GSM5851565	23133	4304	GSE195832	Pre	GSM5851565	2.40349	2654	1317	5	5
GSM5851565_AGAGCGATCACGACTA-1	GSM5851565	782	450	GSE195832	Pre	GSM5851565	7.67263	1861	504	22	22
GSM5851565_AGAGCGATCACGCATA-1	GSM5851565	893	482	GSE195832	Pre	GSM5851565	2.91153	1970	510	0	0
GSM5851565_AGAGCGATCATATCGG-1	GSM5851565	907	617	GSE195832	Pre	GSM5851565	3.63837	1962	651	32	32
GSM5851565_AGAGCGATCCGCTGTT-1	GSM5851565	4559	1701	GSE195832	Pre	GSM5851565	2.58829	2961	1625	4	4
GSM5851565_AGAGCGATCGACAGCC-1	GSM5851565	16837	3376	GSE195832	Pre	GSM5851565	1.74022	2551	1067	1	1
GSM5851565_AGAGCGATCGCTTGTC-1	GSM5851565	2514	1129	GSE195832	Pre	GSM5851565	5.36993	2472	1129	9	9
GSM5851565_AGAGCTTAGCCACGTC-1	GSM5851565	22278	4133	GSE195832	Pre	GSM5851565	3.55508	2563	1188	5	5
GSM5851565_AGAGCTTAGCGTTCCG-1	GSM5851565	635	398	GSE195832	Pre	GSM5851565	3.30709	1736	478	21	21
GSM5851565_AGAGCTTAGTATGACA-1	GSM5851565	1785	709	GSE195832	Pre	GSM5851565	4.2577	2115	709	19	19
GSM5851565_AGAGCTTAGTTGTAGA-1	GSM5851565	2185	993	GSE195832	Pre	GSM5851565	5.99542	2251	993	22	22
GSM5851565_AGAGCTTCAACTGCGC-1	GSM5851565	2708	1023	GSE195832	Pre	GSM5851565	3.13885	2532	1023	9	9
GSM5851565_AGAGCTTCAAGCGAGT-1	GSM5851565	715	431	GSE195832	Pre	GSM5851565	3.21678	1822	491	6	6
GSM5851565_AGAGCTTCAATAGCAA-1	GSM5851565	12572	3012	GSE195832	Pre	GSM5851565	2.50557	2542	1067	1	1
GSM5851565_AGAGCTTCACAACGTT-1	GSM5851565	24348	4528	GSE195832	Pre	GSM5851565	1.93445	2555	1206	1	1
GSM5851565_AGAGCTTCACTTAAGC-1	GSM5851565	10600	2510	GSE195832	Pre	GSM5851565	3.41509	2430	847	1	1
GSM5851565_AGAGCTTCAGACGCCT-1	GSM5851565	2249	1098	GSE195832	Pre	GSM5851565	3.91285	2281	1098	2	2
GSM5851565_AGAGCTTCAGCGTAAG-1	GSM5851565	3866	1694	GSE195832	Pre	GSM5851565	7.42369	2892	1679	1	1
GSM5851565_AGAGCTTGTACAGACG-1	GSM5851565	1513	789	GSE195832	Pre	GSM5851565	2.31328	2018	789	9	9
GSM5851565_AGAGCTTGTACTTCTT-1	GSM5851565	715	432	GSE195832	Pre	GSM5851565	1.81818	1812	496	13	13
GSM5851565_AGAGCTTGTGAAGGCT-1	GSM5851565	7381	2286	GSE195832	Pre	GSM5851565	3.5632	2718	1349	1	1
GSM5851565_AGAGCTTGTGATAAGT-1	GSM5851565	3094	1374	GSE195832	Pre	GSM5851565	1.06658	2706	1374	17	17
GSM5851565_AGAGCTTTCACTCTTA-1	GSM5851565	10830	2364	GSE195832	Pre	GSM5851565	3.56417	2582	831	1	1
GSM5851565_AGAGCTTTCCTGTAGA-1	GSM5851565	6359	1878	GSE195832	Pre	GSM5851565	3.42821	2887	1372	1	1
GSM5851565_AGAGCTTTCGTCTGCT-1	GSM5851565	14408	3636	GSE195832	Pre	GSM5851565	3.7965	2581	1199	1	1
GSM5851565_AGAGCTTTCTTTAGGG-1	GSM5851565	4792	1650	GSE195832	Pre	GSM5851565	1.08514	2971	1515	11	11
GSM5851565_AGAGTGGAGAAACCGC-1	GSM5851565	662	333	GSE195832	Pre	GSM5851565	1.20846	1802	406	6	6
GSM5851565_AGAGTGGAGAACTCGG-1	GSM5851565	2166	942	GSE195832	Pre	GSM5851565	2.21607	2247	942	8	8
GSM5851565_AGAGTGGAGACAATAC-1	GSM5851565	4426	1442	GSE195832	Pre	GSM5851565	0.655219	2941	1365	5	5
GSM5851565_AGAGTGGAGAGTACAT-1	GSM5851565	5085	1591	GSE195832	Pre	GSM5851565	1.9469	2928	1422	1	1
GSM5851565_AGAGTGGAGCACGCCT-1	GSM5851565	2931	1256	GSE195832	Pre	GSM5851565	1.02354	2639	1256	8	8
GSM5851565_AGAGTGGAGTCGATAA-1	GSM5851565	1425	666	GSE195832	Pre	GSM5851565	1.75439	2041	669	11	11
GSM5851565_AGAGTGGAGTTAAGTG-1	GSM5851565	8011	2362	GSE195832	Pre	GSM5851565	2.27188	2633	1238	1	1
GSM5851565_AGAGTGGCAGGAACGT-1	GSM5851565	15050	3360	GSE195832	Pre	GSM5851565	1.82724	2623	1221	5	5
GSM5851565_AGAGTGGCATCCCATC-1	GSM5851565	23107	4358	GSE195832	Pre	GSM5851565	2.01238	2561	1212	1	1
GSM5851565_AGAGTGGGTAAGTGGC-1	GSM5851565	1614	802	GSE195832	Pre	GSM5851565	2.29244	2057	802	8	8
GSM5851565_AGAGTGGGTACCATCA-1	GSM5851565	1974	822	GSE195832	Pre	GSM5851565	3.44478	2186	822	2	2
GSM5851565_AGAGTGGGTAGGACAC-1	GSM5851565	2802	1101	GSE195832	Pre	GSM5851565	4.17559	2576	1101	9	9
GSM5851565_AGAGTGGGTGGTCCGT-1	GSM5851565	1573	746	GSE195832	Pre	GSM5851565	2.67006	2056	747	9	9
GSM5851565_AGAGTGGGTTGATTGC-1	GSM5851565	19385	3668	GSE195832	Pre	GSM5851565	3.88445	2566	1123	1	1
GSM5851565_AGAGTGGGTTGCCTCT-1	GSM5851565	1386	710	GSE195832	Pre	GSM5851565	7.79221	1967	717	22	22
GSM5851565_AGAGTGGTCACGATGT-1	GSM5851565	6514	1538	GSE195832	Pre	GSM5851565	2.39484	2746	1012	1	1
GSM5851565_AGAGTGGTCATCATTC-1	GSM5851565	6025	2039	GSE195832	Pre	GSM5851565	4.56432	2994	1610	20	20
GSM5851565_AGAGTGGTCCAGAGGA-1	GSM5851565	5298	1909	GSE195832	Pre	GSM5851565	0.830502	3047	1700	12	12
GSM5851565_AGAGTGGTCTAACTGG-1	GSM5851565	4777	1530	GSE195832	Pre	GSM5851565	4.8566	2908	1432	1	1
GSM5851565_AGAGTGGTCTCTTGAT-1	GSM5851565	12479	2965	GSE195832	Pre	GSM5851565	1.86714	2591	1232	5	5
GSM5851565_AGAGTGGTCTGACCTC-1	GSM5851565	6156	1919	GSE195832	Pre	GSM5851565	1.77063	2912	1442	17	17
GSM5851565_AGATCTGAGCCCGAAA-1	GSM5851565	13971	3381	GSE195832	Pre	GSM5851565	2.17594	2552	1161	5	5
GSM5851565_AGATCTGAGGCAAAGA-1	GSM5851565	6772	2501	GSE195832	Pre	GSM5851565	3.4111	3105	1835	9	9
GSM5851565_AGATCTGAGGCCATAG-1	GSM5851565	3334	1345	GSE195832	Pre	GSM5851565	5.54889	2743	1343	5	5
GSM5851565_AGATCTGAGGGATCTG-1	GSM5851565	2198	980	GSE195832	Pre	GSM5851565	5.23203	2260	980	20	20
GSM5851565_AGATCTGAGTACGTAA-1	GSM5851565	1307	710	GSE195832	Pre	GSM5851565	1.83627	1974	714	0	0
GSM5851565_AGATCTGAGTCCATAC-1	GSM5851565	1112	490	GSE195832	Pre	GSM5851565	2.60791	2067	502	3	3
GSM5851565_AGATCTGAGTTAAGTG-1	GSM5851565	2197	1070	GSE195832	Pre	GSM5851565	2.04825	2257	1070	21	21
GSM5851565_AGATCTGCAAAGCAAT-1	GSM5851565	1506	730	GSE195832	Pre	GSM5851565	6.4409	2019	734	16	16
GSM5851565_AGATCTGCAGTCGTGC-1	GSM5851565	549	377	GSE195832	Pre	GSM5851565	4.91803	1694	476	21	21
GSM5851565_AGATCTGCATATGGTC-1	GSM5851565	950	562	GSE195832	Pre	GSM5851565	7.89474	1996	611	11	11
GSM5851565_AGATCTGCATTACGAC-1	GSM5851565	34444	5193	GSE195832	Pre	GSM5851565	1.90744	2575	1278	1	1
GSM5851565_AGATCTGCATTAGGCT-1	GSM5851565	2115	887	GSE195832	Pre	GSM5851565	3.40426	2233	887	19	19
GSM5851565_AGATCTGCATTGCGGC-1	GSM5851565	5091	1811	GSE195832	Pre	GSM5851565	3.47672	3000	1629	1	1
GSM5851565_AGATCTGGTGCAACTT-1	GSM5851565	1804	736	GSE195832	Pre	GSM5851565	4.04656	2130	736	11	11
GSM5851565_AGATCTGGTTCATGGT-1	GSM5851565	2141	588	GSE195832	Pre	GSM5851565	3.68986	2290	588	4	4
GSM5851565_AGATCTGGTTCCTCCA-1	GSM5851565	12149	2859	GSE195832	Pre	GSM5851565	0.197547	2579	1061	14	14
GSM5851565_AGATCTGGTTGATTCG-1	GSM5851565	569	355	GSE195832	Pre	GSM5851565	9.66608	1692	471	1	1
GSM5851565_AGATCTGTCACGCATA-1	GSM5851565	1049	596	GSE195832	Pre	GSM5851565	0.190658	2091	617	21	21
GSM5851565_AGATCTGTCAGCAACT-1	GSM5851565	1115	564	GSE195832	Pre	GSM5851565	1.16592	2066	575	8	8
GSM5851565_AGATCTGTCCTCAATT-1	GSM5851565	3256	1240	GSE195832	Pre	GSM5851565	4.39189	2721	1240	9	9
GSM5851565_AGATCTGTCCTCCTAG-1	GSM5851565	1495	706	GSE195832	Pre	GSM5851565	7.62542	1974	713	1	1
GSM5851565_AGATCTGTCGAATGCT-1	GSM5851565	12429	3159	GSE195832	Pre	GSM5851565	2.91254	2551	1217	1	1
GSM5851565_AGATTGCAGAAGGGTA-1	GSM5851565	1182	625	GSE195832	Pre	GSM5851565	3.89171	2002	635	9	9
GSM5851565_AGATTGCAGAGGGCTT-1	GSM5851565	2570	1143	GSE195832	Pre	GSM5851565	3.54086	2496	1143	19	19
GSM5851565_AGATTGCAGCGATCCC-1	GSM5851565	6784	1888	GSE195832	Pre	GSM5851565	2.5796	2897	1260	4	4
GSM5851565_AGATTGCAGCTGATAA-1	GSM5851565	21495	4009	GSE195832	Pre	GSM5851565	5.64317	2565	1132	1	1
GSM5851565_AGATTGCAGTAGCGGT-1	GSM5851565	733	356	GSE195832	Pre	GSM5851565	7.23056	1840	414	5	5
GSM5851565_AGATTGCCACTGCCAG-1	GSM5851565	2336	1091	GSE195832	Pre	GSM5851565	8.09075	2337	1091	5	5
GSM5851565_AGATTGCCAGACGCCT-1	GSM5851565	1454	753	GSE195832	Pre	GSM5851565	2.88858	1991	755	9	9
GSM5851565_AGATTGCCAGATCCAT-1	GSM5851565	559	404	GSE195832	Pre	GSM5851565	1.25224	1700	502	22	22
GSM5851565_AGATTGCCAGCAGTTT-1	GSM5851565	4249	1445	GSE195832	Pre	GSM5851565	2.25936	2866	1413	9	9
GSM5851565_AGATTGCCAGTACACT-1	GSM5851565	34189	5162	GSE195832	Pre	GSM5851565	2.10594	2617	1282	1	1
GSM5851565_AGATTGCGTCCGAACC-1	GSM5851565	10889	3007	GSE195832	Pre	GSM5851565	3.25099	2473	1056	9	9
GSM5851565_AGATTGCGTCCGAGTC-1	GSM5851565	14473	3561	GSE195832	Pre	GSM5851565	2.39066	2634	1347	1	1
GSM5851565_AGATTGCGTGATAAAC-1	GSM5851565	1451	646	GSE195832	Pre	GSM5851565	8.20124	1994	647	31	31
GSM5851565_AGATTGCGTGTAATGA-1	GSM5851565	20335	3802	GSE195832	Pre	GSM5851565	2.16867	2579	1138	5	5
GSM5851565_AGATTGCGTGTTCGAT-1	GSM5851565	2043	1042	GSE195832	Pre	GSM5851565	7.53793	2185	1042	1	1
GSM5851565_AGATTGCTCACCGTAA-1	GSM5851565	18831	3513	GSE195832	Pre	GSM5851565	2.08167	2589	1034	1	1
GSM5851565_AGATTGCTCAGGCGAA-1	GSM5851565	12282	3128	GSE195832	Pre	GSM5851565	7.68604	2585	1069	16	16
GSM5851565_AGATTGCTCCCAACGG-1	GSM5851565	1305	779	GSE195832	Pre	GSM5851565	5.82375	1977	783	19	19
GSM5851565_AGATTGCTCGTTTATC-1	GSM5851565	11601	2519	GSE195832	Pre	GSM5851565	2.74976	2463	897	24	24
GSM5851565_AGATTGCTCTGTACGA-1	GSM5851565	3040	1196	GSE195832	Pre	GSM5851565	2.26974	2655	1196	1	1
GSM5851565_AGCAGCCAGACAGGCT-1	GSM5851565	4168	1536	GSE195832	Pre	GSM5851565	3.07102	2901	1500	17	17
GSM5851565_AGCAGCCAGAGTCGGT-1	GSM5851565	1306	520	GSE195832	Pre	GSM5851565	1.37825	2051	524	0	0
GSM5851565_AGCAGCCAGCGTCAAG-1	GSM5851565	17100	3332	GSE195832	Pre	GSM5851565	2.08772	2613	1071	1	1
GSM5851565_AGCAGCCAGCTACCGC-1	GSM5851565	3187	1126	GSE195832	Pre	GSM5851565	4.64387	2665	1126	0	0
GSM5851565_AGCAGCCAGCTGCGAA-1	GSM5851565	13986	2950	GSE195832	Pre	GSM5851565	2.288	2609	1142	1	1
GSM5851565_AGCAGCCAGTACTTGC-1	GSM5851565	648	412	GSE195832	Pre	GSM5851565	2.16049	1771	471	6	6
GSM5851565_AGCAGCCAGTCCGTAT-1	GSM5851565	2763	1241	GSE195832	Pre	GSM5851565	7.56424	2583	1241	2	2
GSM5851565_AGCAGCCAGTTTGCGT-1	GSM5851565	1753	904	GSE195832	Pre	GSM5851565	3.59384	2079	904	13	13
GSM5851565_AGCAGCCCAATCAGAA-1	GSM5851565	1624	705	GSE195832	Pre	GSM5851565	3.20197	2070	706	11	11
GSM5851565_AGCAGCCCAGCAGTTT-1	GSM5851565	1737	695	GSE195832	Pre	GSM5851565	3.28152	2113	695	11	11
GSM5851565_AGCAGCCCAGGTTTCA-1	GSM5851565	1772	793	GSE195832	Pre	GSM5851565	4.79684	2103	793	22	22
GSM5851565_AGCAGCCCATCACCCT-1	GSM5851565	3542	1418	GSE195832	Pre	GSM5851565	0.592885	2787	1414	0	0
GSM5851565_AGCAGCCGTCTAAAGA-1	GSM5851565	2721	1316	GSE195832	Pre	GSM5851565	2.75634	2576	1316	11	11
GSM5851565_AGCAGCCGTCTCCCTA-1	GSM5851565	1451	738	GSE195832	Pre	GSM5851565	3.92833	2006	739	0	0
GSM5851565_AGCAGCCGTGCTTCTC-1	GSM5851565	7338	2416	GSE195832	Pre	GSM5851565	3.02535	2825	1540	1	1
GSM5851565_AGCAGCCGTTACGCGC-1	GSM5851565	2102	999	GSE195832	Pre	GSM5851565	8.42055	2220	999	9	9
GSM5851565_AGCAGCCGTTCTCATT-1	GSM5851565	10712	2539	GSE195832	Pre	GSM5851565	4.97573	2475	979	1	1
GSM5851565_AGCAGCCTCATTGCGA-1	GSM5851565	2063	921	GSE195832	Pre	GSM5851565	4.16869	2198	921	20	20
GSM5851565_AGCAGCCTCGTAGGAG-1	GSM5851565	3330	1205	GSE195832	Pre	GSM5851565	1.5015	2738	1201	20	20
GSM5851565_AGCAGCCTCTCCAACC-1	GSM5851565	6233	2411	GSE195832	Pre	GSM5851565	4.02695	3126	1909	1	1
GSM5851565_AGCATACAGAGGTTGC-1	GSM5851565	7005	2021	GSE195832	Pre	GSM5851565	3.98287	2827	1311	1	1
GSM5851565_AGCATACAGCGATGAC-1	GSM5851565	17703	3199	GSE195832	Pre	GSM5851565	2.35553	2588	1071	1	1
GSM5851565_AGCATACAGGATTCGG-1	GSM5851565	3559	1300	GSE195832	Pre	GSM5851565	3.25934	2761	1295	11	11
GSM5851565_AGCATACCAAGTAGTA-1	GSM5851565	17837	3892	GSE195832	Pre	GSM5851565	2.16965	2612	1278	1	1
GSM5851565_AGCATACCAATGACCT-1	GSM5851565	1141	579	GSE195832	Pre	GSM5851565	4.99562	1981	594	22	22
GSM5851565_AGCATACCACATGACT-1	GSM5851565	7515	2732	GSE195832	Pre	GSM5851565	4.05855	2946	1693	17	17
GSM5851565_AGCATACCACCGAAAG-1	GSM5851565	3407	559	GSE195832	Pre	GSM5851565	5.84092	2696	542	24	24
GSM5851565_AGCATACCAGAAGCAC-1	GSM5851565	5867	1885	GSE195832	Pre	GSM5851565	2.77825	3018	1535	20	20
GSM5851565_AGCATACCAGCCACCA-1	GSM5851565	9401	2594	GSE195832	Pre	GSM5851565	7.94596	2686	1023	1	1
GSM5851565_AGCATACCATCACCCT-1	GSM5851565	31591	5337	GSE195832	Pre	GSM5851565	1.49726	2564	1256	5	5
GSM5851565_AGCATACGTACTCAAC-1	GSM5851565	34344	4960	GSE195832	Pre	GSM5851565	2.37887	2399	866	1	1
GSM5851565_AGCATACGTACTTCTT-1	GSM5851565	9435	2962	GSE195832	Pre	GSM5851565	3.88977	2443	1129	11	11
GSM5851565_AGCATACGTATATGGA-1	GSM5851565	2405	1182	GSE195832	Pre	GSM5851565	3.57588	2404	1182	4	4
GSM5851565_AGCATACGTCAAACTC-1	GSM5851565	34110	5102	GSE195832	Pre	GSM5851565	2.62386	2585	1245	1	1
GSM5851565_AGCATACGTCCAAGTT-1	GSM5851565	11671	3167	GSE195832	Pre	GSM5851565	2.70757	2630	1165	1	1
GSM5851565_AGCATACGTCTCTCTG-1	GSM5851565	16725	3756	GSE195832	Pre	GSM5851565	2.43946	2641	1343	1	1
GSM5851565_AGCATACGTGGCCCTA-1	GSM5851565	4380	1803	GSE195832	Pre	GSM5851565	2.94521	3018	1740	1	1
GSM5851565_AGCATACGTGGTACAG-1	GSM5851565	1823	786	GSE195832	Pre	GSM5851565	0.219419	2126	786	21	21
GSM5851565_AGCATACGTGTGCGTC-1	GSM5851565	3088	1397	GSE195832	Pre	GSM5851565	1.10104	2733	1397	4	4
GSM5851565_AGCATACGTGTTCGAT-1	GSM5851565	752	470	GSE195832	Pre	GSM5851565	3.7234	1837	521	29	29
GSM5851565_AGCATACGTTAAAGTG-1	GSM5851565	8989	2409	GSE195832	Pre	GSM5851565	2.60318	2494	1058	1	1
GSM5851565_AGCATACTCCTCGCAT-1	GSM5851565	5739	1822	GSE195832	Pre	GSM5851565	7.09183	2974	1508	1	1
GSM5851565_AGCATACTCGACCAGC-1	GSM5851565	4611	1741	GSE195832	Pre	GSM5851565	3.77358	2970	1669	1	1
GSM5851565_AGCATACTCGCTGATA-1	GSM5851565	5244	1941	GSE195832	Pre	GSM5851565	3.35622	3047	1726	1	1
GSM5851565_AGCATACTCGGAGCAA-1	GSM5851565	13692	3356	GSE195832	Pre	GSM5851565	5.22933	2622	1269	5	5
GSM5851565_AGCATACTCGTCCAGG-1	GSM5851565	4654	1695	GSE195832	Pre	GSM5851565	5.28578	2979	1580	11	11
GSM5851565_AGCATACTCTCGTTTA-1	GSM5851565	3174	1187	GSE195832	Pre	GSM5851565	0.031506	2668	1187	14	14
GSM5851565_AGCATACTCTGACCTC-1	GSM5851565	641	371	GSE195832	Pre	GSM5851565	1.71607	1759	447	6	6
GSM5851565_AGCATACTCTTTACGT-1	GSM5851565	3055	1445	GSE195832	Pre	GSM5851565	3.27332	2713	1445	17	17
GSM5851565_AGCCTAAAGACCGGAT-1	GSM5851565	1646	649	GSE195832	Pre	GSM5851565	2.30863	2089	649	10	10
GSM5851565_AGCCTAAAGATCCGAG-1	GSM5851565	2009	997	GSE195832	Pre	GSM5851565	1.2444	2164	997	3	3
GSM5851565_AGCCTAAAGGCGCTCT-1	GSM5851565	2603	1159	GSE195832	Pre	GSM5851565	1.65194	2526	1159	11	11
GSM5851565_AGCCTAAAGGCTAGGT-1	GSM5851565	1294	326	GSE195832	Pre	GSM5851565	2.70479	1958	348	21	21
GSM5851565_AGCCTAAAGGGTCTCC-1	GSM5851565	1211	637	GSE195832	Pre	GSM5851565	2.64244	1979	650	18	18
GSM5851565_AGCCTAAAGTACACCT-1	GSM5851565	3971	1526	GSE195832	Pre	GSM5851565	2.59381	2861	1494	10	10
GSM5851565_AGCCTAAAGTAGATGT-1	GSM5851565	6702	2308	GSE195832	Pre	GSM5851565	7.38585	3060	1673	1	1
GSM5851565_AGCCTAAAGTGTACTC-1	GSM5851565	12793	3009	GSE195832	Pre	GSM5851565	3.18924	2594	1141	1	1
GSM5851565_AGCCTAAAGTTACCCA-1	GSM5851565	7372	2030	GSE195832	Pre	GSM5851565	2.42811	2732	1159	1	1
GSM5851565_AGCCTAACAATCACAC-1	GSM5851565	700	402	GSE195832	Pre	GSM5851565	9.85714	1786	490	2	2
GSM5851565_AGCCTAACAATGGAAT-1	GSM5851565	1126	527	GSE195832	Pre	GSM5851565	1.68739	2062	541	0	0
GSM5851565_AGCCTAACACATAACC-1	GSM5851565	1190	641	GSE195832	Pre	GSM5851565	0.252101	2071	655	15	15
GSM5851565_AGCCTAACACGAGAGT-1	GSM5851565	14082	2890	GSE195832	Pre	GSM5851565	3.69976	2564	889	22	22
GSM5851565_AGCCTAACAGTCAGCC-1	GSM5851565	2620	1258	GSE195832	Pre	GSM5851565	2.06107	2536	1258	27	27
GSM5851565_AGCCTAACATCCGTGG-1	GSM5851565	1321	565	GSE195832	Pre	GSM5851565	3.55791	2057	567	10	10
GSM5851565_AGCCTAACATGAGCGA-1	GSM5851565	1761	862	GSE195832	Pre	GSM5851565	4.54287	2076	862	9	9
GSM5851565_AGCCTAACATTTCACT-1	GSM5851565	20889	3885	GSE195832	Pre	GSM5851565	1.88616	2632	1234	1	1
GSM5851565_AGCCTAAGTCCGAGTC-1	GSM5851565	1539	397	GSE195832	Pre	GSM5851565	9.48668	2048	417	31	31
GSM5851565_AGCCTAAGTGACTACT-1	GSM5851565	8129	2441	GSE195832	Pre	GSM5851565	3.752	2556	1194	1	1
GSM5851565_AGCCTAAGTGCAGTAG-1	GSM5851565	2236	1085	GSE195832	Pre	GSM5851565	1.74419	2278	1085	13	13
GSM5851565_AGCCTAAGTGTGCGTC-1	GSM5851565	5610	2055	GSE195832	Pre	GSM5851565	2.79857	3081	1754	9	9
GSM5851565_AGCCTAATCAGCTTAG-1	GSM5851565	870	446	GSE195832	Pre	GSM5851565	1.37931	1953	483	6	6
GSM5851565_AGCCTAATCCAACCAA-1	GSM5851565	20989	4068	GSE195832	Pre	GSM5851565	5.32184	2559	1127	1	1
GSM5851565_AGCCTAATCCACTCCA-1	GSM5851565	2968	1329	GSE195832	Pre	GSM5851565	6.73854	2673	1329	4	4
GSM5851565_AGCCTAATCCTGCCAT-1	GSM5851565	6393	1940	GSE195832	Pre	GSM5851565	4.72392	2915	1388	1	1
GSM5851565_AGCCTAATCGGAGGTA-1	GSM5851565	2184	935	GSE195832	Pre	GSM5851565	4.80769	2271	935	9	9
GSM5851565_AGCCTAATCTGGCGAC-1	GSM5851565	20728	4244	GSE195832	Pre	GSM5851565	1.94423	2621	1317	1	1
GSM5851565_AGCCTAATCTTCAACT-1	GSM5851565	21532	4368	GSE195832	Pre	GSM5851565	2.68902	2603	1258	5	5
GSM5851565_AGCGGTCAGACAGAGA-1	GSM5851565	12111	3091	GSE195832	Pre	GSM5851565	3.76517	2618	1228	1	1
GSM5851565_AGCGGTCAGACCTTTG-1	GSM5851565	17666	3453	GSE195832	Pre	GSM5851565	1.91328	2587	1153	1	1
GSM5851565_AGCGGTCAGACGCACA-1	GSM5851565	2437	1061	GSE195832	Pre	GSM5851565	3.28272	2430	1061	4	4
GSM5851565_AGCGGTCAGCATCATC-1	GSM5851565	7361	2393	GSE195832	Pre	GSM5851565	1.48078	2763	1412	1	1
GSM5851565_AGCGGTCAGGTAGCCA-1	GSM5851565	30708	4692	GSE195832	Pre	GSM5851565	1.50775	2538	1166	1	1
GSM5851565_AGCGGTCCAAAGTCAA-1	GSM5851565	6741	2109	GSE195832	Pre	GSM5851565	2.93725	2878	1456	1	1
GSM5851565_AGCGGTCCAAAGTGCG-1	GSM5851565	1892	817	GSE195832	Pre	GSM5851565	2.90698	2143	817	20	20
GSM5851565_AGCGGTCCACATAACC-1	GSM5851565	734	386	GSE195832	Pre	GSM5851565	3.95095	1838	449	28	28
GSM5851565_AGCGGTCCACATTCGA-1	GSM5851565	8628	2420	GSE195832	Pre	GSM5851565	2.2369	2453	1065	5	5
GSM5851565_AGCGGTCCACCAGCAC-1	GSM5851565	3151	594	GSE195832	Pre	GSM5851565	1.14249	2617	593	21	21
GSM5851565_AGCGGTCCACGTCTCT-1	GSM5851565	11325	2987	GSE195832	Pre	GSM5851565	3.2053	2480	1103	1	1
GSM5851565_AGCGGTCCAGCGAACA-1	GSM5851565	1711	815	GSE195832	Pre	GSM5851565	3.62361	2081	815	19	19
GSM5851565_AGCGGTCCAGTAGAGC-1	GSM5851565	690	397	GSE195832	Pre	GSM5851565	1.01449	1779	482	11	11
GSM5851565_AGCGGTCCATCTATGG-1	GSM5851565	28934	5015	GSE195832	Pre	GSM5851565	2.60939	2497	1190	1	1
GSM5851565_AGCGGTCCATCTCCCA-1	GSM5851565	1149	674	GSE195832	Pre	GSM5851565	7.3107	1965	699	19	19
GSM5851565_AGCGGTCCATGCTGGC-1	GSM5851565	2116	889	GSE195832	Pre	GSM5851565	4.39509	2228	889	19	19
GSM5851565_AGCGGTCGTGTTTGTG-1	GSM5851565	7009	2145	GSE195832	Pre	GSM5851565	2.35412	2795	1400	1	1
GSM5851565_AGCGGTCGTTAAGTAG-1	GSM5851565	4495	1839	GSE195832	Pre	GSM5851565	6.27364	2992	1763	5	5
GSM5851565_AGCGGTCGTTACGTCA-1	GSM5851565	5975	1834	GSE195832	Pre	GSM5851565	4.23431	2912	1466	1	1
GSM5851565_AGCGGTCTCAGCACAT-1	GSM5851565	536	292	GSE195832	Pre	GSM5851565	2.42537	1757	398	19	19
GSM5851565_AGCGGTCTCCCAGGTG-1	GSM5851565	7583	2253	GSE195832	Pre	GSM5851565	2.08361	2775	1277	4	4
GSM5851565_AGCGGTCTCTTCTGGC-1	GSM5851565	924	524	GSE195832	Pre	GSM5851565	3.24675	1970	569	19	19
GSM5851565_AGCGGTCTCTTGTTTG-1	GSM5851565	17488	3130	GSE195832	Pre	GSM5851565	1.32662	2610	998	1	1
GSM5851565_AGCGTATAGAAGCCCA-1	GSM5851565	3162	1255	GSE195832	Pre	GSM5851565	1.86591	2711	1253	11	11
GSM5851565_AGCGTATAGAGTTGGC-1	GSM5851565	17749	3619	GSE195832	Pre	GSM5851565	4.92422	2571	1119	1	1
GSM5851565_AGCGTATAGCCCAATT-1	GSM5851565	7481	2550	GSE195832	Pre	GSM5851565	1.69763	2949	1520	28	28
GSM5851565_AGCGTATAGCGCCTCA-1	GSM5851565	1523	603	GSE195832	Pre	GSM5851565	3.61129	2061	604	11	11
GSM5851565_AGCGTATAGCGTCAAG-1	GSM5851565	8830	2405	GSE195832	Pre	GSM5851565	1.82333	2428	980	29	29
GSM5851565_AGCGTATAGGAGTTTA-1	GSM5851565	4698	747	GSE195832	Pre	GSM5851565	1.40485	2819	623	0	0
GSM5851565_AGCGTATAGGATATAC-1	GSM5851565	6001	2112	GSE195832	Pre	GSM5851565	2.94951	3056	1740	5	5
GSM5851565_AGCGTATAGGATGTAT-1	GSM5851565	9674	2812	GSE195832	Pre	GSM5851565	2.80132	2429	1100	1	1
GSM5851565_AGCGTATAGTGGTCCC-1	GSM5851565	10066	2356	GSE195832	Pre	GSM5851565	5.78184	2451	815	5	5
GSM5851565_AGCGTATAGTGTACTC-1	GSM5851565	11869	3134	GSE195832	Pre	GSM5851565	2.29168	2528	1228	5	5
GSM5851565_AGCGTATAGTTAAGTG-1	GSM5851565	6824	1879	GSE195832	Pre	GSM5851565	2.35932	2759	1225	1	1
GSM5851565_AGCGTATCAAGGTGTG-1	GSM5851565	3500	1434	GSE195832	Pre	GSM5851565	3.74286	2780	1434	2	2
GSM5851565_AGCGTATCAAGTACCT-1	GSM5851565	3891	1676	GSE195832	Pre	GSM5851565	5.67977	2877	1657	0	0
GSM5851565_AGCGTATCAGATTGCT-1	GSM5851565	1154	671	GSE195832	Pre	GSM5851565	9.2721	1936	696	22	22
GSM5851565_AGCGTATCATGCCCGA-1	GSM5851565	5267	1754	GSE195832	Pre	GSM5851565	3.43649	2997	1540	1	1
GSM5851565_AGCGTATGTAGCGTGA-1	GSM5851565	9360	2495	GSE195832	Pre	GSM5851565	5.4594	2470	1017	5	5
GSM5851565_AGCGTATGTCCCGACA-1	GSM5851565	1106	629	GSE195832	Pre	GSM5851565	4.43038	2016	645	17	17
GSM5851565_AGCGTATGTCGCTTTC-1	GSM5851565	8033	2678	GSE195832	Pre	GSM5851565	2.43994	2766	1396	2	2
GSM5851565_AGCGTATGTGCACGAA-1	GSM5851565	1482	744	GSE195832	Pre	GSM5851565	2.36167	2011	744	0	0
GSM5851565_AGCGTATGTGTTCTTT-1	GSM5851565	766	447	GSE195832	Pre	GSM5851565	7.8329	1857	499	11	11
GSM5851565_AGCGTATGTTCCTCCA-1	GSM5851565	2215	1149	GSE195832	Pre	GSM5851565	9.34537	2257	1149	5	5
GSM5851565_AGCGTATTCTTTAGGG-1	GSM5851565	7363	2162	GSE195832	Pre	GSM5851565	3.50401	2808	1291	1	1
GSM5851565_AGCGTCGAGAGGTACC-1	GSM5851565	1023	549	GSE195832	Pre	GSM5851565	4.39883	2050	594	10	10
GSM5851565_AGCGTCGAGCATCATC-1	GSM5851565	5803	1980	GSE195832	Pre	GSM5851565	3.01568	3047	1632	4	4
GSM5851565_AGCGTCGAGGCAATTA-1	GSM5851565	11901	2602	GSE195832	Pre	GSM5851565	0.831863	2532	936	1	1
GSM5851565_AGCGTCGAGGGAAACA-1	GSM5851565	7446	1917	GSE195832	Pre	GSM5851565	2.21595	2634	1057	5	5
GSM5851565_AGCGTCGCAAACGCGA-1	GSM5851565	28928	4396	GSE195832	Pre	GSM5851565	3.58476	2427	836	1	1
GSM5851565_AGCGTCGCAACACGCC-1	GSM5851565	1842	796	GSE195832	Pre	GSM5851565	1.24864	2140	796	9	9
GSM5851565_AGCGTCGCACCAGGTC-1	GSM5851565	730	486	GSE195832	Pre	GSM5851565	2.19178	1816	549	2	2
GSM5851565_AGCGTCGCACGCCAGT-1	GSM5851565	768	502	GSE195832	Pre	GSM5851565	4.42708	1861	555	18	18
GSM5851565_AGCGTCGCACTGTTAG-1	GSM5851565	41703	5771	GSE195832	Pre	GSM5851565	2.87749	2507	1149	1	1
GSM5851565_AGCGTCGCATCACGTA-1	GSM5851565	1783	887	GSE195832	Pre	GSM5851565	2.86035	2108	887	2	2
GSM5851565_AGCGTCGCATGCTGGC-1	GSM5851565	18176	3766	GSE195832	Pre	GSM5851565	3.63116	2543	1132	1	1
GSM5851565_AGCGTCGCATGGATGG-1	GSM5851565	7231	1854	GSE195832	Pre	GSM5851565	2.3095	2689	1123	14	14
GSM5851565_AGCGTCGGTACAGTGG-1	GSM5851565	1089	574	GSE195832	Pre	GSM5851565	3.58127	2040	589	19	19
GSM5851565_AGCGTCGGTCGGGTCT-1	GSM5851565	1487	747	GSE195832	Pre	GSM5851565	7.0612	2025	749	1	1
GSM5851565_AGCGTCGGTCTCCATC-1	GSM5851565	1985	801	GSE195832	Pre	GSM5851565	3.22418	2175	801	19	19
GSM5851565_AGCGTCGGTCTTTCAT-1	GSM5851565	882	470	GSE195832	Pre	GSM5851565	1.5873	1962	495	8	8
GSM5851565_AGCGTCGGTTGCCTCT-1	GSM5851565	699	365	GSE195832	Pre	GSM5851565	2.14592	1780	424	21	21
GSM5851565_AGCGTCGTCACCATAG-1	GSM5851565	17862	3720	GSE195832	Pre	GSM5851565	6.43265	2717	1060	5	5
GSM5851565_AGCGTCGTCCAGGGCT-1	GSM5851565	929	525	GSE195832	Pre	GSM5851565	2.2605	1975	558	16	16
GSM5851565_AGCGTCGTCCGCTGTT-1	GSM5851565	1998	897	GSE195832	Pre	GSM5851565	3.65365	2190	897	19	19
GSM5851565_AGCGTCGTCGTAGGTT-1	GSM5851565	4463	1544	GSE195832	Pre	GSM5851565	3.20412	2880	1481	1	1
GSM5851565_AGCTCCTAGCTCAACT-1	GSM5851565	1939	933	GSE195832	Pre	GSM5851565	1.18618	2146	933	17	17
GSM5851565_AGCTCCTAGGAGCGAG-1	GSM5851565	2576	1050	GSE195832	Pre	GSM5851565	2.56211	2487	1050	9	9
GSM5851565_AGCTCCTAGTTGAGAT-1	GSM5851565	6115	1940	GSE195832	Pre	GSM5851565	4.66067	2941	1504	1	1
GSM5851565_AGCTCCTAGTTTAGGA-1	GSM5851565	8620	2370	GSE195832	Pre	GSM5851565	2.77262	2589	1059	12	12
GSM5851565_AGCTCCTCAAGTCATC-1	GSM5851565	1933	996	GSE195832	Pre	GSM5851565	3.41438	2127	996	9	9
GSM5851565_AGCTCCTCAGGAATCG-1	GSM5851565	1561	786	GSE195832	Pre	GSM5851565	2.30621	2035	787	29	29
GSM5851565_AGCTCCTCAGTACACT-1	GSM5851565	1037	588	GSE195832	Pre	GSM5851565	4.8216	2036	618	19	19
GSM5851565_AGCTCCTCATAGGATA-1	GSM5851565	533	341	GSE195832	Pre	GSM5851565	2.06379	1698	447	0	0
GSM5851565_AGCTCCTCATCCGCGA-1	GSM5851565	15377	2957	GSE195832	Pre	GSM5851565	2.78338	2544	907	1	1
GSM5851565_AGCTCCTCATGACATC-1	GSM5851565	3813	1552	GSE195832	Pre	GSM5851565	3.40939	2850	1541	5	5
GSM5851565_AGCTCCTCATTCACTT-1	GSM5851565	1941	1106	GSE195832	Pre	GSM5851565	3.40031	2110	1106	9	9
GSM5851565_AGCTCCTGTGTTTGGT-1	GSM5851565	4981	1803	GSE195832	Pre	GSM5851565	2.46938	2992	1628	2	2
GSM5851565_AGCTCCTTCAATACCG-1	GSM5851565	24625	4423	GSE195832	Pre	GSM5851565	1.62437	2567	1210	5	5
GSM5851565_AGCTCCTTCAGTTAGC-1	GSM5851565	702	449	GSE195832	Pre	GSM5851565	5.27066	1776	542	2	2
GSM5851565_AGCTCCTTCCAGTATG-1	GSM5851565	15902	3573	GSE195832	Pre	GSM5851565	2.50283	2670	1237	1	1
GSM5851565_AGCTCCTTCCATGCTC-1	GSM5851565	2493	1087	GSE195832	Pre	GSM5851565	2.68753	2470	1087	20	20
GSM5851565_AGCTCCTTCGCTGATA-1	GSM5851565	1253	430	GSE195832	Pre	GSM5851565	2.7933	1985	437	6	6
GSM5851565_AGCTCCTTCTTGCAAG-1	GSM5851565	1811	887	GSE195832	Pre	GSM5851565	7.23357	2086	887	2	2
GSM5851565_AGCTCCTTCTTGCATT-1	GSM5851565	1105	655	GSE195832	Pre	GSM5851565	2.62443	2029	680	17	17
GSM5851565_AGCTCTCAGAACAACT-1	GSM5851565	2530	1164	GSE195832	Pre	GSM5851565	2.88538	2493	1164	17	17
GSM5851565_AGCTCTCAGCAAATCA-1	GSM5851565	7331	2287	GSE195832	Pre	GSM5851565	2.7827	2739	1394	1	1
GSM5851565_AGCTCTCAGCGAAGGG-1	GSM5851565	2170	974	GSE195832	Pre	GSM5851565	3.54839	2260	974	2	2
GSM5851565_AGCTCTCAGCTACCGC-1	GSM5851565	20189	4379	GSE195832	Pre	GSM5851565	3.06603	2682	1432	1	1
GSM5851565_AGCTCTCAGGAATGGA-1	GSM5851565	526	364	GSE195832	Pre	GSM5851565	0.190114	1701	460	10	10
GSM5851565_AGCTCTCAGTCTCGGC-1	GSM5851565	1691	701	GSE195832	Pre	GSM5851565	1.89237	2100	701	10	10
GSM5851565_AGCTCTCAGTTGAGAT-1	GSM5851565	3234	1324	GSE195832	Pre	GSM5851565	1.45331	2740	1321	17	17
GSM5851565_AGCTCTCCAGCTGGCT-1	GSM5851565	772	405	GSE195832	Pre	GSM5851565	2.84974	1884	444	8	8
GSM5851565_AGCTCTCCAGTCTTCC-1	GSM5851565	1856	935	GSE195832	Pre	GSM5851565	6.5194	2110	935	22	22
GSM5851565_AGCTCTCCATCCAACA-1	GSM5851565	7090	2114	GSE195832	Pre	GSM5851565	3.63893	2755	1316	1	1
GSM5851565_AGCTCTCCATTATCTC-1	GSM5851565	5992	1918	GSE195832	Pre	GSM5851565	2.4032	2965	1545	1	1
GSM5851565_AGCTCTCGTAAATGAC-1	GSM5851565	11867	3055	GSE195832	Pre	GSM5851565	2.73026	2595	1173	1	1
GSM5851565_AGCTCTCGTCAGATAA-1	GSM5851565	1485	758	GSE195832	Pre	GSM5851565	4.7138	1999	760	19	19
GSM5851565_AGCTCTCGTCCGAACC-1	GSM5851565	8433	2663	GSE195832	Pre	GSM5851565	3.02383	2541	1258	0	0
GSM5851565_AGCTCTCGTCTGCAAT-1	GSM5851565	1084	441	GSE195832	Pre	GSM5851565	1.29151	2078	458	0	0
GSM5851565_AGCTCTCGTGCCTTGG-1	GSM5851565	1002	573	GSE195832	Pre	GSM5851565	2.59481	2055	597	13	13
GSM5851565_AGCTCTCGTTCTCATT-1	GSM5851565	1556	855	GSE195832	Pre	GSM5851565	8.22622	1991	856	9	9
GSM5851565_AGCTCTCTCAATACCG-1	GSM5851565	2247	1074	GSE195832	Pre	GSM5851565	2.09168	2273	1074	11	11
GSM5851565_AGCTCTCTCATAAAGG-1	GSM5851565	743	422	GSE195832	Pre	GSM5851565	2.15343	1845	476	0	0
GSM5851565_AGCTCTCTCCGTACAA-1	GSM5851565	2738	1154	GSE195832	Pre	GSM5851565	0.219138	2567	1154	14	14
GSM5851565_AGCTCTCTCCTTGACC-1	GSM5851565	8491	2710	GSE195832	Pre	GSM5851565	2.94429	2604	1232	0	0
GSM5851565_AGCTCTCTCGAATGCT-1	GSM5851565	2506	1009	GSE195832	Pre	GSM5851565	2.95291	2474	1009	19	19
GSM5851565_AGCTCTCTCTGCGGCA-1	GSM5851565	5334	1964	GSE195832	Pre	GSM5851565	1.63105	3183	1741	1	1
GSM5851565_AGCTCTCTCTGGGCCA-1	GSM5851565	1532	765	GSE195832	Pre	GSM5851565	2.74151	2025	769	19	19
GSM5851565_AGCTTGAAGAAACGCC-1	GSM5851565	3352	1289	GSE195832	Pre	GSM5851565	2.83413	2760	1285	27	27
GSM5851565_AGCTTGAAGAAGGTTT-1	GSM5851565	36030	4952	GSE195832	Pre	GSM5851565	2.27311	2497	1056	1	1
GSM5851565_AGCTTGAAGCAGATCG-1	GSM5851565	12324	3088	GSE195832	Pre	GSM5851565	0.300227	2592	1147	5	5
GSM5851565_AGCTTGAAGCTCCCAG-1	GSM5851565	725	388	GSE195832	Pre	GSM5851565	6.75862	1831	455	2	2
GSM5851565_AGCTTGAAGGAGTTTA-1	GSM5851565	1711	724	GSE195832	Pre	GSM5851565	2.4547	2100	724	10	10
GSM5851565_AGCTTGAAGGGTATCG-1	GSM5851565	6062	2159	GSE195832	Pre	GSM5851565	4.45398	2978	1686	9	9
GSM5851565_AGCTTGAAGTCTCCTC-1	GSM5851565	1593	802	GSE195832	Pre	GSM5851565	6.77966	2024	802	5	5
GSM5851565_AGCTTGACAAATACAG-1	GSM5851565	13611	3276	GSE195832	Pre	GSM5851565	2.86533	2590	1185	1	1
GSM5851565_AGCTTGACAAGAGTCG-1	GSM5851565	1861	870	GSE195832	Pre	GSM5851565	1.98818	2125	870	13	13
GSM5851565_AGCTTGACAGACGCTC-1	GSM5851565	7576	1883	GSE195832	Pre	GSM5851565	2.49472	2644	1017	1	1
GSM5851565_AGCTTGACAGTCAGCC-1	GSM5851565	708	360	GSE195832	Pre	GSM5851565	4.9435	1817	432	11	11
GSM5851565_AGCTTGACATCCTAGA-1	GSM5851565	2046	927	GSE195832	Pre	GSM5851565	1.90616	2213	927	9	9
GSM5851565_AGCTTGAGTAGAAGGA-1	GSM5851565	30617	4919	GSE195832	Pre	GSM5851565	1.33913	2542	1182	1	1
GSM5851565_AGCTTGAGTCATATCG-1	GSM5851565	2138	876	GSE195832	Pre	GSM5851565	2.38541	2246	876	28	28
GSM5851565_AGCTTGAGTCCATGAT-1	GSM5851565	8541	2376	GSE195832	Pre	GSM5851565	4.87062	2591	1112	5	5
GSM5851565_AGCTTGAGTCTGATCA-1	GSM5851565	829	526	GSE195832	Pre	GSM5851565	8.32328	1900	574	2	2
GSM5851565_AGCTTGAGTTAAAGTG-1	GSM5851565	929	524	GSE195832	Pre	GSM5851565	3.12164	1971	566	29	29
GSM5851565_AGCTTGAGTTCCCTTG-1	GSM5851565	8945	2612	GSE195832	Pre	GSM5851565	1.43097	2652	1112	5	5
GSM5851565_AGCTTGAGTTGTCGCG-1	GSM5851565	5892	1705	GSE195832	Pre	GSM5851565	1.71419	2986	1355	11	11
GSM5851565_AGCTTGATCATCGGAT-1	GSM5851565	19083	3912	GSE195832	Pre	GSM5851565	2.84022	2659	1284	5	5
GSM5851565_AGCTTGATCTTGTTTG-1	GSM5851565	2117	1018	GSE195832	Pre	GSM5851565	4.15683	2213	1018	17	17
GSM5851565_AGCTTGATCTTTACAC-1	GSM5851565	566	326	GSE195832	Pre	GSM5851565	7.59717	1739	425	15	15
GSM5851565_AGGCCACAGAGGGATA-1	GSM5851565	1302	674	GSE195832	Pre	GSM5851565	5.60676	1984	675	2	2
GSM5851565_AGGCCACAGAGTACCG-1	GSM5851565	10310	2799	GSE195832	Pre	GSM5851565	1.98836	2518	1188	1	1
GSM5851565_AGGCCACAGGATATAC-1	GSM5851565	2217	423	GSE195832	Pre	GSM5851565	0.947226	2296	423	14	14
GSM5851565_AGGCCACAGGTCATCT-1	GSM5851565	2585	1173	GSE195832	Pre	GSM5851565	2.32108	2510	1173	4	4
GSM5851565_AGGCCACAGTACGCGA-1	GSM5851565	43670	5816	GSE195832	Pre	GSM5851565	2.24639	2519	1165	1	1
GSM5851565_AGGCCACAGTGTCTCA-1	GSM5851565	6198	2305	GSE195832	Pre	GSM5851565	4.90481	3064	1781	13	13
GSM5851565_AGGCCACCAACTGCGC-1	GSM5851565	3746	1249	GSE195832	Pre	GSM5851565	4.08436	2852	1229	1	1
GSM5851565_AGGCCACCAAGCCGTC-1	GSM5851565	1526	753	GSE195832	Pre	GSM5851565	2.75229	2023	754	9	9
GSM5851565_AGGCCACCAGCGTTCG-1	GSM5851565	996	566	GSE195832	Pre	GSM5851565	3.61446	2044	579	2	2
GSM5851565_AGGCCACCAGGGATTG-1	GSM5851565	1121	598	GSE195832	Pre	GSM5851565	4.10348	2021	616	23	23
GSM5851565_AGGCCACCAGTAACGG-1	GSM5851565	2360	1074	GSE195832	Pre	GSM5851565	3.38983	2360	1074	17	17
GSM5851565_AGGCCACCATGTAAGA-1	GSM5851565	16784	3602	GSE195832	Pre	GSM5851565	6.28575	2597	1145	1	1
GSM5851565_AGGCCACGTAAATACG-1	GSM5851565	1342	704	GSE195832	Pre	GSM5851565	2.01192	1999	707	2	2
GSM5851565_AGGCCACGTAGAAAGG-1	GSM5851565	4781	1405	GSE195832	Pre	GSM5851565	3.51391	2880	1299	17	17
GSM5851565_AGGCCACGTCGGGTCT-1	GSM5851565	5345	1629	GSE195832	Pre	GSM5851565	6.97848	3000	1407	20	20
GSM5851565_AGGCCACGTTCCATGA-1	GSM5851565	8028	1914	GSE195832	Pre	GSM5851565	0.597907	2828	926	5	5
GSM5851565_AGGCCACTCCTTTCGG-1	GSM5851565	6430	1897	GSE195832	Pre	GSM5851565	2.986	2925	1368	15	15
GSM5851565_AGGCCACTCGACGGAA-1	GSM5851565	2614	1343	GSE195832	Pre	GSM5851565	8.18669	2530	1342	16	16
GSM5851565_AGGCCACTCGCCCTTA-1	GSM5851565	727	431	GSE195832	Pre	GSM5851565	8.94085	1802	514	11	11
GSM5851565_AGGCCACTCTACTATC-1	GSM5851565	2371	1019	GSE195832	Pre	GSM5851565	3.9224	2371	1019	9	9
GSM5851565_AGGCCACTCTGGTTCC-1	GSM5851565	39151	5325	GSE195832	Pre	GSM5851565	1.31287	2638	1219	1	1
GSM5851565_AGGCCGTAGAAACGAG-1	GSM5851565	3642	1293	GSE195832	Pre	GSM5851565	3.56947	2762	1287	1	1
GSM5851565_AGGCCGTAGACGCAAC-1	GSM5851565	2656	1043	GSE195832	Pre	GSM5851565	3.80271	2517	1043	22	22
GSM5851565_AGGCCGTAGCGTCAAG-1	GSM5851565	7882	2549	GSE195832	Pre	GSM5851565	3.93301	2697	1328	5	5
GSM5851565_AGGCCGTAGCTTCGCG-1	GSM5851565	1465	749	GSE195832	Pre	GSM5851565	4.30034	2003	750	6	6
GSM5851565_AGGCCGTAGGAGCGAG-1	GSM5851565	507	351	GSE195832	Pre	GSM5851565	8.08679	1652	479	20	20
GSM5851565_AGGCCGTAGTGTCCCG-1	GSM5851565	2270	946	GSE195832	Pre	GSM5851565	3.48018	2296	946	19	19
GSM5851565_AGGCCGTAGTTGAGTA-1	GSM5851565	6314	1785	GSE195832	Pre	GSM5851565	2.58156	2862	1309	1	1
GSM5851565_AGGCCGTCAACTGGCC-1	GSM5851565	1965	878	GSE195832	Pre	GSM5851565	0.203562	2173	878	21	21
GSM5851565_AGGCCGTCAATAACGA-1	GSM5851565	3781	1498	GSE195832	Pre	GSM5851565	1.3753	2847	1487	11	11
GSM5851565_AGGCCGTCAATTCCTT-1	GSM5851565	1584	898	GSE195832	Pre	GSM5851565	3.53535	1988	898	9	9
GSM5851565_AGGCCGTCACTGTGTA-1	GSM5851565	1016	579	GSE195832	Pre	GSM5851565	3.34646	2080	593	9	9
GSM5851565_AGGCCGTCAGATGGGT-1	GSM5851565	1361	800	GSE195832	Pre	GSM5851565	4.55547	1934	808	9	9
GSM5851565_AGGCCGTCAGTGGAGT-1	GSM5851565	2057	996	GSE195832	Pre	GSM5851565	4.18085	2206	996	1	1
GSM5851565_AGGCCGTGTGGGTCAA-1	GSM5851565	13967	3029	GSE195832	Pre	GSM5851565	3.40803	2596	1161	1	1
GSM5851565_AGGCCGTGTGTGTGCC-1	GSM5851565	4699	1594	GSE195832	Pre	GSM5851565	5.04363	2943	1485	1	1
GSM5851565_AGGCCGTGTTCGGGCT-1	GSM5851565	21858	4280	GSE195832	Pre	GSM5851565	2.15024	2603	1280	1	1
GSM5851565_AGGCCGTGTTTACTCT-1	GSM5851565	549	314	GSE195832	Pre	GSM5851565	2.36794	1732	411	0	0
GSM5851565_AGGCCGTTCAACCATG-1	GSM5851565	1249	732	GSE195832	Pre	GSM5851565	4.56365	1953	744	16	16
GSM5851565_AGGCCGTTCACCTTAT-1	GSM5851565	43798	5227	GSE195832	Pre	GSM5851565	2.07087	2555	878	1	1
GSM5851565_AGGCCGTTCACTATTC-1	GSM5851565	653	403	GSE195832	Pre	GSM5851565	0.918836	1786	474	21	21
GSM5851565_AGGCCGTTCACTTATC-1	GSM5851565	1591	709	GSE195832	Pre	GSM5851565	2.577	2038	710	16	16
GSM5851565_AGGCCGTTCAGCACAT-1	GSM5851565	829	495	GSE195832	Pre	GSM5851565	2.29192	1888	554	16	16
GSM5851565_AGGCCGTTCTAACGGT-1	GSM5851565	1440	519	GSE195832	Pre	GSM5851565	3.40278	2057	526	11	11
GSM5851565_AGGCCGTTCTTCATGT-1	GSM5851565	1658	624	GSE195832	Pre	GSM5851565	1.08565	2061	625	19	19
GSM5851565_AGGGAGTAGATCTGCT-1	GSM5851565	4446	1345	GSE195832	Pre	GSM5851565	3.1489	2844	1281	1	1
GSM5851565_AGGGAGTAGCAGCCTC-1	GSM5851565	832	392	GSE195832	Pre	GSM5851565	2.04327	1916	450	11	11
GSM5851565_AGGGAGTAGCATGGCA-1	GSM5851565	705	337	GSE195832	Pre	GSM5851565	7.51773	1820	406	10	10
GSM5851565_AGGGAGTAGCTGCCCA-1	GSM5851565	672	350	GSE195832	Pre	GSM5851565	1.78571	1809	417	15	15
GSM5851565_AGGGAGTCACAACGTT-1	GSM5851565	3386	1560	GSE195832	Pre	GSM5851565	2.9238	2800	1559	2	2
GSM5851565_AGGGAGTCACCTCGTT-1	GSM5851565	2223	1162	GSE195832	Pre	GSM5851565	3.1489	2259	1162	2	2
GSM5851565_AGGGAGTCAGACGCTC-1	GSM5851565	4210	1561	GSE195832	Pre	GSM5851565	2.25653	2881	1538	13	13
GSM5851565_AGGGAGTCAGAGTGTG-1	GSM5851565	545	347	GSE195832	Pre	GSM5851565	7.15596	1691	454	19	19
GSM5851565_AGGGAGTCAGATGGCA-1	GSM5851565	1079	637	GSE195832	Pre	GSM5851565	2.87303	2064	657	2	2
GSM5851565_AGGGAGTCATACCATG-1	GSM5851565	2723	1125	GSE195832	Pre	GSM5851565	2.82776	2560	1125	4	4
GSM5851565_AGGGAGTCATGTCCTC-1	GSM5851565	3391	1304	GSE195832	Pre	GSM5851565	3.53878	2718	1303	1	1
GSM5851565_AGGGAGTGTAGCCTCG-1	GSM5851565	2801	1168	GSE195832	Pre	GSM5851565	3.24884	2592	1168	9	9
GSM5851565_AGGGAGTGTATAGTAG-1	GSM5851565	6177	2068	GSE195832	Pre	GSM5851565	3.17306	2983	1607	5	5
GSM5851565_AGGGAGTGTCTTCGTC-1	GSM5851565	502	319	GSE195832	Pre	GSM5851565	7.96813	1677	430	17	17
GSM5851565_AGGGAGTGTGCAACGA-1	GSM5851565	4320	1626	GSE195832	Pre	GSM5851565	3.40278	2904	1591	5	5
GSM5851565_AGGGAGTGTTCGGGCT-1	GSM5851565	563	383	GSE195832	Pre	GSM5851565	1.42096	1669	502	21	21
GSM5851565_AGGGAGTTCAGCATGT-1	GSM5851565	1818	770	GSE195832	Pre	GSM5851565	2.09021	2119	770	28	28
GSM5851565_AGGGAGTTCAGCCTAA-1	GSM5851565	5620	1529	GSE195832	Pre	GSM5851565	1.9395	2915	1237	11	11
GSM5851565_AGGGAGTTCCTCCTAG-1	GSM5851565	4665	1992	GSE195832	Pre	GSM5851565	4.50161	3051	1899	1	1
GSM5851565_AGGGAGTTCCTTTACA-1	GSM5851565	4997	1715	GSE195832	Pre	GSM5851565	2.86172	3009	1553	4	4
GSM5851565_AGGGAGTTCTATCCTA-1	GSM5851565	7105	2175	GSE195832	Pre	GSM5851565	6.22097	2819	1394	1	1
GSM5851565_AGGGATGAGAGACTTA-1	GSM5851565	5426	1921	GSE195832	Pre	GSM5851565	3.00405	3036	1681	2	2
GSM5851565_AGGGATGAGAGCTATA-1	GSM5851565	3906	624	GSE195832	Pre	GSM5851565	0.665643	2719	591	24	24
GSM5851565_AGGGATGAGCCACGTC-1	GSM5851565	42327	5343	GSE195832	Pre	GSM5851565	3.01462	2432	836	1	1
GSM5851565_AGGGATGAGCCAGAAC-1	GSM5851565	1826	772	GSE195832	Pre	GSM5851565	3.72399	2122	772	11	11
GSM5851565_AGGGATGAGGTGACCA-1	GSM5851565	696	425	GSE195832	Pre	GSM5851565	4.88506	1803	497	5	5
GSM5851565_AGGGATGAGTTGAGAT-1	GSM5851565	1560	783	GSE195832	Pre	GSM5851565	9.35897	2042	784	22	22
GSM5851565_AGGGATGCAAGCGCTC-1	GSM5851565	5778	1707	GSE195832	Pre	GSM5851565	3.4441	2950	1403	9	9
GSM5851565_AGGGATGCACATGTGT-1	GSM5851565	6696	1961	GSE195832	Pre	GSM5851565	2.6135	2825	1353	30	30
GSM5851565_AGGGATGCACGCTTTC-1	GSM5851565	672	339	GSE195832	Pre	GSM5851565	1.33929	1819	402	13	13
GSM5851565_AGGGATGCACGTCTCT-1	GSM5851565	3831	1652	GSE195832	Pre	GSM5851565	4.01984	2900	1641	9	9
GSM5851565_AGGGATGCAGCTGTAT-1	GSM5851565	7602	2287	GSE195832	Pre	GSM5851565	2.38095	2888	1337	1	1
GSM5851565_AGGGATGCAGGCTGAA-1	GSM5851565	6962	2590	GSE195832	Pre	GSM5851565	6.70784	3023	1800	1	1
GSM5851565_AGGGATGCATGCTAGT-1	GSM5851565	1299	624	GSE195832	Pre	GSM5851565	6.00462	2008	639	11	11
GSM5851565_AGGGATGCATGTCTCC-1	GSM5851565	32162	5071	GSE195832	Pre	GSM5851565	2.11741	2609	1223	26	26
GSM5851565_AGGGATGGTAACGCGA-1	GSM5851565	9392	2910	GSE195832	Pre	GSM5851565	4.01405	2476	1184	1	1
GSM5851565_AGGGATGGTAAGTTCC-1	GSM5851565	2548	1152	GSE195832	Pre	GSM5851565	2.35479	2490	1152	19	19
GSM5851565_AGGGATGGTCACCTAA-1	GSM5851565	995	560	GSE195832	Pre	GSM5851565	3.41709	2053	577	2	2
GSM5851565_AGGGATGGTGACTACT-1	GSM5851565	3073	1254	GSE195832	Pre	GSM5851565	2.79857	2686	1254	19	19
GSM5851565_AGGGATGGTTCACCTC-1	GSM5851565	1450	719	GSE195832	Pre	GSM5851565	1.03448	2016	727	11	11
GSM5851565_AGGGATGTCATGTGGT-1	GSM5851565	815	476	GSE195832	Pre	GSM5851565	6.13497	1886	520	20	20
GSM5851565_AGGGATGTCCACGTTC-1	GSM5851565	2208	997	GSE195832	Pre	GSM5851565	1.17754	2265	997	13	13
GSM5851565_AGGGATGTCTACGAGT-1	GSM5851565	12768	2926	GSE195832	Pre	GSM5851565	1.8797	2565	1121	5	5
GSM5851565_AGGGATGTCTGCCAGG-1	GSM5851565	18629	3357	GSE195832	Pre	GSM5851565	2.27602	2534	934	1	1
GSM5851565_AGGGATGTCTGTACGA-1	GSM5851565	1827	683	GSE195832	Pre	GSM5851565	3.28407	2158	683	30	30
GSM5851565_AGGGATGTCTGTTTGT-1	GSM5851565	1699	852	GSE195832	Pre	GSM5851565	4.3555	2087	852	29	29
GSM5851565_AGGGATGTCTTTAGTC-1	GSM5851565	7058	2138	GSE195832	Pre	GSM5851565	2.84783	2842	1385	1	1
GSM5851565_AGGGTGAAGACAGGCT-1	GSM5851565	1003	548	GSE195832	Pre	GSM5851565	1.99402	2020	575	21	21
GSM5851565_AGGGTGAAGGCCGAAT-1	GSM5851565	17904	3623	GSE195832	Pre	GSM5851565	8.49531	2657	1120	1	1
GSM5851565_AGGGTGAAGGGCACTA-1	GSM5851565	3868	1583	GSE195832	Pre	GSM5851565	2.06825	2884	1562	4	4
GSM5851565_AGGGTGACACAACTGT-1	GSM5851565	3398	1221	GSE195832	Pre	GSM5851565	2.14832	2727	1215	16	16
GSM5851565_AGGGTGACACTCGACG-1	GSM5851565	3292	1367	GSE195832	Pre	GSM5851565	4.25273	2741	1366	1	1
GSM5851565_AGGGTGACAGGTCGTC-1	GSM5851565	4707	1456	GSE195832	Pre	GSM5851565	6.16104	2928	1347	5	5
GSM5851565_AGGGTGACATCAGTCA-1	GSM5851565	874	450	GSE195832	Pre	GSM5851565	2.746	1947	477	22	22
GSM5851565_AGGGTGACATGGAATA-1	GSM5851565	1601	857	GSE195832	Pre	GSM5851565	2.06121	2015	857	17	17
GSM5851565_AGGGTGACATTGTGCA-1	GSM5851565	59166	6357	GSE195832	Pre	GSM5851565	1.74932	2494	1124	5	5
GSM5851565_AGGGTGAGTCCCGACA-1	GSM5851565	20549	4167	GSE195832	Pre	GSM5851565	2.75439	2576	1235	1	1
GSM5851565_AGGGTGAGTCTCCATC-1	GSM5851565	16911	3978	GSE195832	Pre	GSM5851565	2.43628	2632	1339	4	4
GSM5851565_AGGGTGAGTCTGATCA-1	GSM5851565	2917	1270	GSE195832	Pre	GSM5851565	7.26774	2634	1270	5	5
GSM5851565_AGGGTGAGTTAAGACA-1	GSM5851565	13698	1016	GSE195832	Pre	GSM5851565	0.365017	3430	118	21	21
GSM5851565_AGGGTGATCACGGTTA-1	GSM5851565	5093	1783	GSE195832	Pre	GSM5851565	4.02513	3001	1618	1	1
GSM5851565_AGGGTGATCAGCGATT-1	GSM5851565	14089	2601	GSE195832	Pre	GSM5851565	1.47633	2619	826	10	10
GSM5851565_AGGGTGATCATCTGCC-1	GSM5851565	884	453	GSE195832	Pre	GSM5851565	2.37557	1962	483	8	8
GSM5851565_AGGGTGATCCCAAGTA-1	GSM5851565	6710	2165	GSE195832	Pre	GSM5851565	2.25037	2869	1508	1	1
GSM5851565_AGGGTGATCCCGGATG-1	GSM5851565	1339	714	GSE195832	Pre	GSM5851565	6.12397	1942	719	4	4
GSM5851565_AGGGTGATCCGAGCCA-1	GSM5851565	8468	2633	GSE195832	Pre	GSM5851565	4.05054	2521	1233	5	5
GSM5851565_AGGGTGATCCGCAGTG-1	GSM5851565	1073	586	GSE195832	Pre	GSM5851565	0.83877	2057	602	19	19
GSM5851565_AGGGTGATCGAGGTAG-1	GSM5851565	891	577	GSE195832	Pre	GSM5851565	4.60157	1933	623	2	2
GSM5851565_AGGGTGATCTCTTATG-1	GSM5851565	16186	3773	GSE195832	Pre	GSM5851565	2.79254	2619	1323	1	1
GSM5851565_AGGGTGATCTGCTGTC-1	GSM5851565	664	416	GSE195832	Pre	GSM5851565	0.150602	1786	485	21	21
GSM5851565_AGGGTGATCTTACCTA-1	GSM5851565	9788	2560	GSE195832	Pre	GSM5851565	2.93216	2465	993	1	1
GSM5851565_AGGGTGATCTTAGCCC-1	GSM5851565	8824	3067	GSE195832	Pre	GSM5851565	3.24116	2475	1294	20	20
GSM5851565_AGGGTGATCTTGGGTA-1	GSM5851565	25838	4449	GSE195832	Pre	GSM5851565	2.07833	2592	1233	1	1
GSM5851565_AGGTCATAGCAGATCG-1	GSM5851565	2230	823	GSE195832	Pre	GSM5851565	2.69058	2279	823	11	11
GSM5851565_AGGTCATAGCGCTTAT-1	GSM5851565	1065	533	GSE195832	Pre	GSM5851565	5.25822	2077	549	6	6
GSM5851565_AGGTCATAGGGAAACA-1	GSM5851565	881	550	GSE195832	Pre	GSM5851565	3.17821	1924	582	20	20
GSM5851565_AGGTCATAGTGGGCTA-1	GSM5851565	1488	808	GSE195832	Pre	GSM5851565	3.49462	1978	809	9	9
GSM5851565_AGGTCATCAAACAACA-1	GSM5851565	1816	796	GSE195832	Pre	GSM5851565	3.63436	2120	796	19	19
GSM5851565_AGGTCATCAAAGGCGT-1	GSM5851565	16125	3374	GSE195832	Pre	GSM5851565	1.88527	2603	1228	1	1
GSM5851565_AGGTCATCACTTACGA-1	GSM5851565	771	474	GSE195832	Pre	GSM5851565	4.28016	1864	522	8	8
GSM5851565_AGGTCATCAGCATACT-1	GSM5851565	989	469	GSE195832	Pre	GSM5851565	4.85339	2016	496	15	15
GSM5851565_AGGTCATCAGCTCGAC-1	GSM5851565	1609	771	GSE195832	Pre	GSM5851565	3.54257	2051	771	9	9
GSM5851565_AGGTCATCATCCCATC-1	GSM5851565	1479	764	GSE195832	Pre	GSM5851565	4.19202	1982	770	11	11
GSM5851565_AGGTCATGTACGCTGC-1	GSM5851565	3940	1660	GSE195832	Pre	GSM5851565	2.18274	2891	1637	2	2
GSM5851565_AGGTCATGTAGCGTCC-1	GSM5851565	2187	1017	GSE195832	Pre	GSM5851565	3.47508	2256	1017	2	2
GSM5851565_AGGTCATGTGCGCTTG-1	GSM5851565	1780	958	GSE195832	Pre	GSM5851565	3.59551	2063	958	9	9
GSM5851565_AGGTCATGTGGTTTCA-1	GSM5851565	16217	3628	GSE195832	Pre	GSM5851565	2.94136	2685	1244	1	1
GSM5851565_AGGTCATGTGTAATGA-1	GSM5851565	1697	755	GSE195832	Pre	GSM5851565	3.88922	2089	755	8	8
GSM5851565_AGGTCATGTTGCCTCT-1	GSM5851565	6766	2032	GSE195832	Pre	GSM5851565	2.9264	2823	1409	1	1
GSM5851565_AGGTCATTCAACGGGA-1	GSM5851565	1489	733	GSE195832	Pre	GSM5851565	7.58899	2003	735	17	17
GSM5851565_AGGTCATTCCCGACTT-1	GSM5851565	8718	2171	GSE195832	Pre	GSM5851565	2.62675	2509	961	5	5
GSM5851565_AGGTCATTCGCGATCG-1	GSM5851565	5264	1940	GSE195832	Pre	GSM5851565	6.21201	3022	1684	9	9
GSM5851565_AGGTCCGAGAACTCGG-1	GSM5851565	36234	5199	GSE195832	Pre	GSM5851565	4.30811	2468	918	5	5
GSM5851565_AGGTCCGAGAGGGATA-1	GSM5851565	13697	3037	GSE195832	Pre	GSM5851565	2.03694	2537	1076	1	1
GSM5851565_AGGTCCGAGATCCGAG-1	GSM5851565	1431	510	GSE195832	Pre	GSM5851565	1.60727	2077	515	23	23
GSM5851565_AGGTCCGAGATGTGGC-1	GSM5851565	546	356	GSE195832	Pre	GSM5851565	7.32601	1606	506	31	31
GSM5851565_AGGTCCGAGCCACCTG-1	GSM5851565	61232	6325	GSE195832	Pre	GSM5851565	3.51124	2409	904	1	1
GSM5851565_AGGTCCGAGCCACGTC-1	GSM5851565	1291	651	GSE195832	Pre	GSM5851565	0.154919	2028	661	21	21
GSM5851565_AGGTCCGAGCTGAAAT-1	GSM5851565	13614	2622	GSE195832	Pre	GSM5851565	2.01998	2707	900	5	5
GSM5851565_AGGTCCGAGCTTCGCG-1	GSM5851565	1367	733	GSE195832	Pre	GSM5851565	6.43745	1982	735	9	9
GSM5851565_AGGTCCGAGTGAAGTT-1	GSM5851565	1592	787	GSE195832	Pre	GSM5851565	6.90955	2046	787	20	20
GSM5851565_AGGTCCGCAACTGGCC-1	GSM5851565	64236	6205	GSE195832	Pre	GSM5851565	2.52351	2367	791	1	1
GSM5851565_AGGTCCGCAAGCGATG-1	GSM5851565	2111	903	GSE195832	Pre	GSM5851565	4.35812	2232	903	2	2
GSM5851565_AGGTCCGCAATGCCAT-1	GSM5851565	14713	2861	GSE195832	Pre	GSM5851565	2.34487	2554	866	1	1
GSM5851565_AGGTCCGCAGCGTCCA-1	GSM5851565	834	533	GSE195832	Pre	GSM5851565	5.39568	1897	586	22	22
GSM5851565_AGGTCCGCAGCTTAAC-1	GSM5851565	3357	1289	GSE195832	Pre	GSM5851565	3.39589	2755	1289	4	4
GSM5851565_AGGTCCGCATTAGCCA-1	GSM5851565	21781	4335	GSE195832	Pre	GSM5851565	2.35067	2638	1275	5	5
GSM5851565_AGGTCCGGTCTAGGTT-1	GSM5851565	2623	431	GSE195832	Pre	GSM5851565	1.90621	2495	431	24	24
GSM5851565_AGGTCCGGTCTGATTG-1	GSM5851565	5511	1916	GSE195832	Pre	GSM5851565	0.399202	3039	1623	16	16
GSM5851565_AGGTCCGGTGATGTGG-1	GSM5851565	1071	548	GSE195832	Pre	GSM5851565	3.1746	2038	563	19	19
GSM5851565_AGGTCCGGTGTCCTCT-1	GSM5851565	1223	650	GSE195832	Pre	GSM5851565	8.99428	1940	663	2	2
GSM5851565_AGGTCCGGTGTTGGGA-1	GSM5851565	1410	779	GSE195832	Pre	GSM5851565	0.638298	1965	788	14	14
GSM5851565_AGGTCCGGTTCCATGA-1	GSM5851565	1859	922	GSE195832	Pre	GSM5851565	9.30608	2102	922	3	3
GSM5851565_AGGTCCGGTTCGCTAA-1	GSM5851565	2356	1017	GSE195832	Pre	GSM5851565	2.8438	2356	1017	13	13
GSM5851565_AGGTCCGTCAGCATGT-1	GSM5851565	835	500	GSE195832	Pre	GSM5851565	5.02994	1897	558	11	11
GSM5851565_AGGTCCGTCCACTGGG-1	GSM5851565	560	360	GSE195832	Pre	GSM5851565	0.892857	1693	468	5	5
GSM5851565_AGGTCCGTCCAGATCA-1	GSM5851565	1160	698	GSE195832	Pre	GSM5851565	4.05172	2014	711	9	9
GSM5851565_AGGTCCGTCCGATATG-1	GSM5851565	7555	2168	GSE195832	Pre	GSM5851565	1.32363	2652	1184	1	1
GSM5851565_AGGTCCGTCTACCTGC-1	GSM5851565	7829	2476	GSE195832	Pre	GSM5851565	3.76804	2613	1297	1	1
GSM5851565_AGGTCCGTCTCTAGGA-1	GSM5851565	5749	2029	GSE195832	Pre	GSM5851565	2.97443	3022	1702	1	1
GSM5851565_AGTAGTCAGAAGCCCA-1	GSM5851565	1874	933	GSE195832	Pre	GSM5851565	6.88367	2105	933	9	9
GSM5851565_AGTAGTCAGACTGTAA-1	GSM5851565	13480	3032	GSE195832	Pre	GSM5851565	1.4911	2553	1087	5	5
GSM5851565_AGTAGTCAGAGTCGGT-1	GSM5851565	677	411	GSE195832	Pre	GSM5851565	4.43131	1783	487	22	22
GSM5851565_AGTAGTCAGCTCTCGG-1	GSM5851565	6958	2179	GSE195832	Pre	GSM5851565	3.42052	2842	1444	1	1
GSM5851565_AGTAGTCAGTAACCCT-1	GSM5851565	1195	524	GSE195832	Pre	GSM5851565	3.17992	2023	542	11	11
GSM5851565_AGTAGTCCAAAGGTGC-1	GSM5851565	9647	2351	GSE195832	Pre	GSM5851565	3.33783	2488	949	1	1
GSM5851565_AGTAGTCCAAGGTGTG-1	GSM5851565	7763	2051	GSE195832	Pre	GSM5851565	1.95801	2577	1060	5	5
GSM5851565_AGTAGTCCACCATGTA-1	GSM5851565	2249	893	GSE195832	Pre	GSM5851565	1.37839	2285	893	7	7
GSM5851565_AGTAGTCGTACAGCAG-1	GSM5851565	1112	549	GSE195832	Pre	GSM5851565	2.78777	2060	565	11	11
GSM5851565_AGTAGTCGTCCAACTA-1	GSM5851565	909	486	GSE195832	Pre	GSM5851565	5.17052	1972	513	0	0
GSM5851565_AGTAGTCGTCTAGTCA-1	GSM5851565	4534	1727	GSE195832	Pre	GSM5851565	2.86723	2989	1656	9	9
GSM5851565_AGTAGTCGTCTAGTGT-1	GSM5851565	31154	5346	GSE195832	Pre	GSM5851565	2.53258	2488	1165	5	5
GSM5851565_AGTAGTCGTGCTCTTC-1	GSM5851565	19375	3939	GSE195832	Pre	GSM5851565	1.8529	2593	1214	1	1
GSM5851565_AGTAGTCGTGCTGTAT-1	GSM5851565	569	382	GSE195832	Pre	GSM5851565	2.28471	1710	466	0	0
GSM5851565_AGTAGTCGTGGTCCGT-1	GSM5851565	1126	552	GSE195832	Pre	GSM5851565	3.64121	2025	561	15	15
GSM5851565_AGTAGTCGTTCAGGCC-1	GSM5851565	1859	900	GSE195832	Pre	GSM5851565	2.31307	2131	900	19	19
GSM5851565_AGTAGTCGTTTGGCGC-1	GSM5851565	27319	4484	GSE195832	Pre	GSM5851565	2.55134	2520	1077	1	1
GSM5851565_AGTAGTCTCAAACAAG-1	GSM5851565	14026	3028	GSE195832	Pre	GSM5851565	3.27249	2606	1137	1	1
GSM5851565_AGTAGTCTCAACACCA-1	GSM5851565	836	489	GSE195832	Pre	GSM5851565	3.22967	1918	527	10	10
GSM5851565_AGTAGTCTCAGGCAAG-1	GSM5851565	636	371	GSE195832	Pre	GSM5851565	0.628931	1766	449	23	23
GSM5851565_AGTAGTCTCCAAGCCG-1	GSM5851565	1921	920	GSE195832	Pre	GSM5851565	3.53982	2137	920	9	9
GSM5851565_AGTAGTCTCCTAGAAC-1	GSM5851565	920	408	GSE195832	Pre	GSM5851565	1.73913	2000	432	23	23
GSM5851565_AGTCTTTAGAGACTAT-1	GSM5851565	2664	1088	GSE195832	Pre	GSM5851565	3.56607	2541	1088	11	11
GSM5851565_AGTCTTTAGAGTAATC-1	GSM5851565	688	414	GSE195832	Pre	GSM5851565	2.18023	1807	471	0	0
GSM5851565_AGTCTTTAGATTACCC-1	GSM5851565	3847	397	GSE195832	Pre	GSM5851565	0.701846	2833	339	14	14
GSM5851565_AGTCTTTAGGAGTTTA-1	GSM5851565	5356	1741	GSE195832	Pre	GSM5851565	1.69903	2926	1504	15	15
GSM5851565_AGTCTTTAGGCCCTTG-1	GSM5851565	2109	934	GSE195832	Pre	GSM5851565	1.46989	2230	934	22	22
GSM5851565_AGTCTTTAGTCCGTAT-1	GSM5851565	4905	1549	GSE195832	Pre	GSM5851565	3.46585	2935	1414	1	1
GSM5851565_AGTCTTTAGTTTGCGT-1	GSM5851565	1715	811	GSE195832	Pre	GSM5851565	4.89796	2085	811	20	20
GSM5851565_AGTCTTTCAAGCCCAC-1	GSM5851565	1338	733	GSE195832	Pre	GSM5851565	2.39163	1939	737	19	19
GSM5851565_AGTCTTTCACAAGACG-1	GSM5851565	6331	2094	GSE195832	Pre	GSM5851565	3.83826	2930	1536	1	1
GSM5851565_AGTCTTTCACACATGT-1	GSM5851565	4896	1516	GSE195832	Pre	GSM5851565	3.3701	2910	1364	1	1
GSM5851565_AGTCTTTCAGATGGGT-1	GSM5851565	22175	4153	GSE195832	Pre	GSM5851565	3.44532	2567	1151	9	9
GSM5851565_AGTCTTTCAGCGATCC-1	GSM5851565	7809	2410	GSE195832	Pre	GSM5851565	2.70201	2653	1315	1	1
GSM5851565_AGTCTTTCATGATCCA-1	GSM5851565	37199	4654	GSE195832	Pre	GSM5851565	2.46781	3748	725	5	5
GSM5851565_AGTCTTTGTGAGTGAC-1	GSM5851565	8583	2233	GSE195832	Pre	GSM5851565	2.59816	2609	927	11	11
GSM5851565_AGTCTTTGTGGTACAG-1	GSM5851565	17186	3855	GSE195832	Pre	GSM5851565	2.2111	2617	1315	1	1
GSM5851565_AGTCTTTGTTATCACG-1	GSM5851565	4327	1644	GSE195832	Pre	GSM5851565	3.30483	2920	1590	9	9
GSM5851565_AGTCTTTTCAACCAAC-1	GSM5851565	3083	952	GSE195832	Pre	GSM5851565	2.23808	2639	952	11	11
GSM5851565_AGTCTTTTCATAGCAC-1	GSM5851565	1064	524	GSE195832	Pre	GSM5851565	0.657895	2065	537	6	6
GSM5851565_AGTCTTTTCCCATTAT-1	GSM5851565	2049	1015	GSE195832	Pre	GSM5851565	4.00195	2186	1015	5	5
GSM5851565_AGTCTTTTCCGATATG-1	GSM5851565	2435	873	GSE195832	Pre	GSM5851565	2.38193	2427	873	15	15
GSM5851565_AGTCTTTTCCTCAACC-1	GSM5851565	787	465	GSE195832	Pre	GSM5851565	6.09911	1856	523	11	11
GSM5851565_AGTCTTTTCGCACTCT-1	GSM5851565	785	509	GSE195832	Pre	GSM5851565	5.6051	1861	560	13	13
GSM5851565_AGTCTTTTCGTGGGAA-1	GSM5851565	13624	3050	GSE195832	Pre	GSM5851565	5.11597	2477	951	1	1
GSM5851565_AGTCTTTTCTCCAGGG-1	GSM5851565	10787	2919	GSE195832	Pre	GSM5851565	1.48327	2493	1142	5	5
GSM5851565_AGTCTTTTCTGTCAAG-1	GSM5851565	5330	1508	GSE195832	Pre	GSM5851565	0.300188	3015	1319	5	5
GSM5851565_AGTCTTTTCTTGCATT-1	GSM5851565	5610	1756	GSE195832	Pre	GSM5851565	3.01248	2977	1467	1	1
GSM5851565_AGTGAGGAGACACGAC-1	GSM5851565	667	425	GSE195832	Pre	GSM5851565	1.7991	1773	493	16	16
GSM5851565_AGTGAGGAGATCCCAT-1	GSM5851565	2016	933	GSE195832	Pre	GSM5851565	7.44048	2184	933	11	11
GSM5851565_AGTGAGGAGATGTAAC-1	GSM5851565	1428	537	GSE195832	Pre	GSM5851565	2.73109	2053	538	23	23
GSM5851565_AGTGAGGAGCATCATC-1	GSM5851565	1053	602	GSE195832	Pre	GSM5851565	3.32384	2076	621	2	2
GSM5851565_AGTGAGGAGCCTTGAT-1	GSM5851565	5277	1818	GSE195832	Pre	GSM5851565	0.170551	3123	1592	14	14
GSM5851565_AGTGAGGAGGAGCGAG-1	GSM5851565	2272	1033	GSE195832	Pre	GSM5851565	6.99824	2292	1033	20	20
GSM5851565_AGTGAGGAGGCCGAAT-1	GSM5851565	3291	1378	GSE195832	Pre	GSM5851565	7.80918	2760	1377	1	1
GSM5851565_AGTGAGGAGGTGTGGT-1	GSM5851565	1744	807	GSE195832	Pre	GSM5851565	6.36468	2088	806	22	22
GSM5851565_AGTGAGGAGTATCGAA-1	GSM5851565	8474	2438	GSE195832	Pre	GSM5851565	1.97073	2534	1182	1	1
GSM5851565_AGTGAGGAGTCAATAG-1	GSM5851565	6959	2403	GSE195832	Pre	GSM5851565	2.47162	2882	1622	4	4
GSM5851565_AGTGAGGAGTGACTCT-1	GSM5851565	747	421	GSE195832	Pre	GSM5851565	2.40964	1849	473	0	0
GSM5851565_AGTGAGGCACAAGCCC-1	GSM5851565	2076	889	GSE195832	Pre	GSM5851565	2.93834	2218	889	19	19
GSM5851565_AGTGAGGCACCACGTG-1	GSM5851565	7799	1987	GSE195832	Pre	GSM5851565	2.92345	2656	1037	1	1
GSM5851565_AGTGAGGCAGCTATTG-1	GSM5851565	2294	1113	GSE195832	Pre	GSM5851565	7.27986	2304	1113	31	31
GSM5851565_AGTGAGGCAGTTCCCT-1	GSM5851565	17224	3430	GSE195832	Pre	GSM5851565	8.01208	2620	1076	10	10
GSM5851565_AGTGAGGCATACGCCG-1	GSM5851565	17783	3448	GSE195832	Pre	GSM5851565	1.83321	2585	1088	1	1
GSM5851565_AGTGAGGGTAATCGTC-1	GSM5851565	691	442	GSE195832	Pre	GSM5851565	5.20984	1726	565	5	5
GSM5851565_AGTGAGGGTCACCCAG-1	GSM5851565	2543	612	GSE195832	Pre	GSM5851565	1.96618	2460	612	16	16
GSM5851565_AGTGAGGGTCGGCACT-1	GSM5851565	6515	1950	GSE195832	Pre	GSM5851565	3.69916	2946	1414	5	5
GSM5851565_AGTGAGGGTGGTCTCG-1	GSM5851565	15487	3262	GSE195832	Pre	GSM5851565	1.79505	2601	1187	1	1
GSM5851565_AGTGAGGGTGTGAAAT-1	GSM5851565	2434	1218	GSE195832	Pre	GSM5851565	7.10764	2428	1218	31	31
GSM5851565_AGTGAGGGTTCGTTGA-1	GSM5851565	13616	3202	GSE195832	Pre	GSM5851565	1.98296	2579	1174	1	1
GSM5851565_AGTGAGGGTTGTTTGG-1	GSM5851565	1024	551	GSE195832	Pre	GSM5851565	6.15234	2064	575	20	20
GSM5851565_AGTGAGGGTTTACTCT-1	GSM5851565	1933	926	GSE195832	Pre	GSM5851565	3.15572	2148	926	20	20
GSM5851565_AGTGAGGTCATCTGTT-1	GSM5851565	12781	2869	GSE195832	Pre	GSM5851565	1.56482	2540	1074	5	5
GSM5851565_AGTGAGGTCCAATGGT-1	GSM5851565	9299	2503	GSE195832	Pre	GSM5851565	2.68846	2444	1024	1	1
GSM5851565_AGTGAGGTCCCAGGTG-1	GSM5851565	15369	4090	GSE195832	Pre	GSM5851565	4.05361	2747	1539	5	5
GSM5851565_AGTGAGGTCCCATTAT-1	GSM5851565	3042	1268	GSE195832	Pre	GSM5851565	2.39974	2675	1268	4	4
GSM5851565_AGTGAGGTCCCGACTT-1	GSM5851565	1226	553	GSE195832	Pre	GSM5851565	4.15987	2038	563	11	11
GSM5851565_AGTGAGGTCGGTCTAA-1	GSM5851565	2448	998	GSE195832	Pre	GSM5851565	5.7598	2436	998	26	26
GSM5851565_AGTGAGGTCTGCGGCA-1	GSM5851565	602	380	GSE195832	Pre	GSM5851565	4.15282	1738	458	8	8
GSM5851565_AGTGGGAAGATCCCGC-1	GSM5851565	680	389	GSE195832	Pre	GSM5851565	1.76471	1794	472	13	13
GSM5851565_AGTGGGAAGATGGCGT-1	GSM5851565	28359	4845	GSE195832	Pre	GSM5851565	5.75479	2488	1050	1	1
GSM5851565_AGTGGGAAGATGTCGG-1	GSM5851565	1460	817	GSE195832	Pre	GSM5851565	8.76712	1986	818	2	2
GSM5851565_AGTGGGAAGCAACGGT-1	GSM5851565	15084	2717	GSE195832	Pre	GSM5851565	1.96234	2544	852	1	1
GSM5851565_AGTGGGACACTGCCAG-1	GSM5851565	9756	2562	GSE195832	Pre	GSM5851565	2.17302	2444	1049	5	5
GSM5851565_AGTGGGACAGACTCGC-1	GSM5851565	1877	858	GSE195832	Pre	GSM5851565	5.80714	2145	858	2	2
GSM5851565_AGTGGGACATCAGTCA-1	GSM5851565	1803	963	GSE195832	Pre	GSM5851565	8.92956	2070	963	10	10
GSM5851565_AGTGGGACATCGTCGG-1	GSM5851565	4839	1625	GSE195832	Pre	GSM5851565	2.31453	2955	1477	20	20
GSM5851565_AGTGGGAGTAAGCACG-1	GSM5851565	782	414	GSE195832	Pre	GSM5851565	3.96419	1894	453	23	23
GSM5851565_AGTGGGAGTACCGAGA-1	GSM5851565	17318	3035	GSE195832	Pre	GSM5851565	4.24414	2568	953	5	5
GSM5851565_AGTGGGAGTAGAGCTG-1	GSM5851565	12670	2861	GSE195832	Pre	GSM5851565	4.03315	2553	1084	1	1
GSM5851565_AGTGGGAGTAGTGAAT-1	GSM5851565	10444	1007	GSE195832	Pre	GSM5851565	0.698966	3167	214	21	21
GSM5851565_AGTGGGAGTATTCGTG-1	GSM5851565	22249	4169	GSE195832	Pre	GSM5851565	2.39561	2636	1265	5	5
GSM5851565_AGTGGGAGTCCGTGAC-1	GSM5851565	2539	951	GSE195832	Pre	GSM5851565	0.157542	2472	951	15	15
GSM5851565_AGTGGGAGTCGGATCC-1	GSM5851565	2260	994	GSE195832	Pre	GSM5851565	1.90265	2290	994	0	0
GSM5851565_AGTGGGAGTCTCTCTG-1	GSM5851565	9160	2524	GSE195832	Pre	GSM5851565	2.79476	2484	1084	1	1
GSM5851565_AGTGGGATCACAAACC-1	GSM5851565	4547	642	GSE195832	Pre	GSM5851565	0.813723	2748	536	24	24
GSM5851565_AGTGGGATCGCAAGCC-1	GSM5851565	1560	735	GSE195832	Pre	GSM5851565	5.32051	2036	736	19	19
GSM5851565_AGTGGGATCGTAGATC-1	GSM5851565	10122	1539	GSE195832	Pre	GSM5851565	0.889152	2878	375	24	24
GSM5851565_AGTGGGATCTAACGGT-1	GSM5851565	1076	662	GSE195832	Pre	GSM5851565	3.5316	1990	709	27	27
GSM5851565_AGTGTCAAGGCTACGA-1	GSM5851565	21942	3965	GSE195832	Pre	GSM5851565	2.11011	2644	1177	1	1
GSM5851565_AGTGTCAAGTAATCCC-1	GSM5851565	5573	1839	GSE195832	Pre	GSM5851565	1.22017	3002	1571	11	11
GSM5851565_AGTGTCAAGTACTTGC-1	GSM5851565	13551	2945	GSE195832	Pre	GSM5851565	2.79684	2610	1149	1	1
GSM5851565_AGTGTCAAGTTCGCAT-1	GSM5851565	2892	1071	GSE195832	Pre	GSM5851565	2.90456	2596	1071	5	5
GSM5851565_AGTGTCAAGTTGAGTA-1	GSM5851565	2074	972	GSE195832	Pre	GSM5851565	1.78399	2210	972	8	8
GSM5851565_AGTGTCACAATCCGAT-1	GSM5851565	7784	2202	GSE195832	Pre	GSM5851565	3.2888	2623	1161	1	1
GSM5851565_AGTGTCACAGCCAATT-1	GSM5851565	3107	1220	GSE195832	Pre	GSM5851565	2.38172	2696	1220	19	19
GSM5851565_AGTGTCACAGCGTTCG-1	GSM5851565	72968	6161	GSE195832	Pre	GSM5851565	2.64362	2415	800	1	1
GSM5851565_AGTGTCACAGGCAGTA-1	GSM5851565	6997	2187	GSE195832	Pre	GSM5851565	1.44348	2815	1409	5	5
GSM5851565_AGTGTCACAGGTCCAC-1	GSM5851565	2715	1039	GSE195832	Pre	GSM5851565	2.13628	2539	1039	15	15
GSM5851565_AGTGTCAGTCTAGTGT-1	GSM5851565	56205	5570	GSE195832	Pre	GSM5851565	3.25594	2926	883	5	5
GSM5851565_AGTGTCAGTCTCTCTG-1	GSM5851565	1071	686	GSE195832	Pre	GSM5851565	7.93651	2041	714	1	1
GSM5851565_AGTGTCAGTCTGGTCG-1	GSM5851565	1014	602	GSE195832	Pre	GSM5851565	1.67653	2045	635	22	22
GSM5851565_AGTGTCAGTTAAAGTG-1	GSM5851565	2833	1208	GSE195832	Pre	GSM5851565	1.83551	2598	1208	19	19
GSM5851565_AGTGTCAGTTCAGCGC-1	GSM5851565	9528	2270	GSE195832	Pre	GSM5851565	3.4005	2465	895	1	1
GSM5851565_AGTGTCAGTTGGTAAA-1	GSM5851565	1667	807	GSE195832	Pre	GSM5851565	8.15837	2056	807	19	19
GSM5851565_AGTGTCATCCTTGACC-1	GSM5851565	5964	1988	GSE195832	Pre	GSM5851565	7.05902	3025	1597	10	10
GSM5851565_AGTGTCATCTCAAGTG-1	GSM5851565	3835	1394	GSE195832	Pre	GSM5851565	1.59061	2800	1379	4	4
GSM5851565_AGTGTCATCTCCAGGG-1	GSM5851565	14557	3352	GSE195832	Pre	GSM5851565	1.05791	2810	1261	5	5
GSM5851565_AGTGTCATCTTGTCAT-1	GSM5851565	1592	661	GSE195832	Pre	GSM5851565	3.20352	2078	661	2	2
GSM5851565_AGTTGGTAGACAGAGA-1	GSM5851565	8362	2560	GSE195832	Pre	GSM5851565	1.79383	2542	1250	1	1
GSM5851565_AGTTGGTAGAGCCCAA-1	GSM5851565	3466	1475	GSE195832	Pre	GSM5851565	2.33699	2787	1470	14	14
GSM5851565_AGTTGGTAGATGTAAC-1	GSM5851565	685	412	GSE195832	Pre	GSM5851565	6.27737	1765	484	20	20
GSM5851565_AGTTGGTAGCGATAGC-1	GSM5851565	2306	1030	GSE195832	Pre	GSM5851565	5.29055	2314	1029	8	8
GSM5851565_AGTTGGTAGCTAGTTC-1	GSM5851565	538	342	GSE195832	Pre	GSM5851565	6.50558	1702	443	2	2
GSM5851565_AGTTGGTCAAACAACA-1	GSM5851565	36365	4827	GSE195832	Pre	GSM5851565	4.59508	2489	946	1	1
GSM5851565_AGTTGGTCATACTACG-1	GSM5851565	1409	821	GSE195832	Pre	GSM5851565	2.12917	1947	824	2	2
GSM5851565_AGTTGGTGTAAGAGGA-1	GSM5851565	40790	5427	GSE195832	Pre	GSM5851565	2.33145	2455	1065	5	5
GSM5851565_AGTTGGTGTATAGGGC-1	GSM5851565	10787	2791	GSE195832	Pre	GSM5851565	2.83675	2490	1108	1	1
GSM5851565_AGTTGGTGTCCAGTAT-1	GSM5851565	43746	5671	GSE195832	Pre	GSM5851565	1.75559	2611	1276	5	5
GSM5851565_AGTTGGTGTCCAGTGC-1	GSM5851565	9313	2419	GSE195832	Pre	GSM5851565	3.25352	2442	866	1	1
GSM5851565_AGTTGGTGTCGACTGC-1	GSM5851565	4993	1579	GSE195832	Pre	GSM5851565	4.18586	2913	1411	1	1
GSM5851565_AGTTGGTGTCTAGGTT-1	GSM5851565	1443	732	GSE195832	Pre	GSM5851565	5.54401	1976	736	31	31
GSM5851565_AGTTGGTGTGAGTATA-1	GSM5851565	32564	4384	GSE195832	Pre	GSM5851565	1.95001	2607	1087	1	1
GSM5851565_AGTTGGTGTGATAAGT-1	GSM5851565	1378	752	GSE195832	Pre	GSM5851565	1.81422	1984	754	29	29
GSM5851565_AGTTGGTGTGGCGAAT-1	GSM5851565	6019	1881	GSE195832	Pre	GSM5851565	2.10999	2923	1501	17	17
GSM5851565_AGTTGGTGTTAAGATG-1	GSM5851565	2412	994	GSE195832	Pre	GSM5851565	1.74129	2411	994	0	0
GSM5851565_AGTTGGTGTTCTGTTT-1	GSM5851565	507	348	GSE195832	Pre	GSM5851565	1.57791	1665	471	4	4
GSM5851565_AGTTGGTTCACTTATC-1	GSM5851565	5644	2013	GSE195832	Pre	GSM5851565	3.20695	3048	1706	25	25
GSM5851565_AGTTGGTTCGGAGGTA-1	GSM5851565	8459	2323	GSE195832	Pre	GSM5851565	2.47074	2468	1014	2	2
GSM5851565_ATAACGCAGAAGGTGA-1	GSM5851565	5645	1774	GSE195832	Pre	GSM5851565	1.59433	2961	1462	4	4
GSM5851565_ATAACGCAGCAATCTC-1	GSM5851565	511	352	GSE195832	Pre	GSM5851565	3.91389	1616	506	13	13
GSM5851565_ATAACGCAGGCAGGTT-1	GSM5851565	6085	1588	GSE195832	Pre	GSM5851565	2.71159	2863	1183	1	1
GSM5851565_ATAACGCAGGGATGGG-1	GSM5851565	9215	2687	GSE195832	Pre	GSM5851565	3.80901	2471	1117	1	1
GSM5851565_ATAACGCCAAGCGCTC-1	GSM5851565	4873	1231	GSE195832	Pre	GSM5851565	2.3189	2955	1098	17	17
GSM5851565_ATAACGCCACTACAGT-1	GSM5851565	1372	767	GSE195832	Pre	GSM5851565	0.801749	2005	773	21	21
GSM5851565_ATAACGCCAGACGTAG-1	GSM5851565	3071	1233	GSE195832	Pre	GSM5851565	4.55878	2674	1233	19	19
GSM5851565_ATAACGCCAGCGATCC-1	GSM5851565	7914	2054	GSE195832	Pre	GSM5851565	2.89361	2594	1072	1	1
GSM5851565_ATAACGCCAGTAAGAT-1	GSM5851565	9151	2923	GSE195832	Pre	GSM5851565	4.99399	2436	1168	1	1
GSM5851565_ATAACGCCATATACGC-1	GSM5851565	1888	792	GSE195832	Pre	GSM5851565	2.70127	2149	792	11	11
GSM5851565_ATAACGCCATGCTAGT-1	GSM5851565	3281	1297	GSE195832	Pre	GSM5851565	4.1146	2735	1296	5	5
GSM5851565_ATAACGCGTACAGACG-1	GSM5851565	586	447	GSE195832	Pre	GSM5851565	6.82594	1671	556	2	2
GSM5851565_ATAACGCGTATAAACG-1	GSM5851565	1559	717	GSE195832	Pre	GSM5851565	8.01796	2045	716	19	19
GSM5851565_ATAACGCGTCCATCCT-1	GSM5851565	1384	607	GSE195832	Pre	GSM5851565	7.51445	2002	620	11	11
GSM5851565_ATAACGCGTCTCATCC-1	GSM5851565	15325	3256	GSE195832	Pre	GSM5851565	2.11419	2591	1160	10	10
GSM5851565_ATAACGCGTGCAACTT-1	GSM5851565	1573	646	GSE195832	Pre	GSM5851565	9.59949	2075	646	2	2
GSM5851565_ATAACGCGTTCGGCAC-1	GSM5851565	57644	6359	GSE195832	Pre	GSM5851565	3.01159	2478	1144	1	1
GSM5851565_ATAACGCGTTCTGTTT-1	GSM5851565	1331	642	GSE195832	Pre	GSM5851565	3.75657	1981	649	16	16
GSM5851565_ATAACGCGTTGGACCC-1	GSM5851565	1443	657	GSE195832	Pre	GSM5851565	6.79141	2033	660	10	10
GSM5851565_ATAACGCTCACTATTC-1	GSM5851565	2798	1223	GSE195832	Pre	GSM5851565	2.60901	2595	1222	4	4
GSM5851565_ATAACGCTCCTTTCTC-1	GSM5851565	1425	815	GSE195832	Pre	GSM5851565	4	1964	817	2	2
GSM5851565_ATAACGCTCTACTCAT-1	GSM5851565	630	385	GSE195832	Pre	GSM5851565	3.49206	1731	476	3	3
GSM5851565_ATAAGAGAGAGGGCTT-1	GSM5851565	1928	927	GSE195832	Pre	GSM5851565	3.06017	2135	927	7	7
GSM5851565_ATAAGAGAGATGCCTT-1	GSM5851565	2699	1171	GSE195832	Pre	GSM5851565	8.41052	2554	1171	9	9
GSM5851565_ATAAGAGAGCCGTCGT-1	GSM5851565	8671	2487	GSE195832	Pre	GSM5851565	4.2325	2495	1087	1	1
GSM5851565_ATAAGAGAGCGATGAC-1	GSM5851565	603	375	GSE195832	Pre	GSM5851565	0.995025	1732	456	19	19
GSM5851565_ATAAGAGAGGAATTAC-1	GSM5851565	1871	984	GSE195832	Pre	GSM5851565	5.50508	2106	984	29	29
GSM5851565_ATAAGAGAGGCATGTG-1	GSM5851565	1137	515	GSE195832	Pre	GSM5851565	3.60598	2060	522	13	13
[truncated: 46,458 more rows]
