# Supplementary material for: TP63 transcriptionally regulates SLC7A5 to suppress ferroptosis in head and neck squamous cell carcinoma
Source: Front Immunol. 2024 Aug 21;15:1445472. doi: 10.3389/fimmu.2024.1445472 (PMC11371717; doi:10.3389/fimmu.2024.1445472)
Supplement: Supplementary file 3 [file Table3.xlsx]

## Sheet: MergeResult
Supplementary Table 3. Cell markers of different cell clusters
CellMarker	p_val	avg_log2FC	pct.1	pct.2	p_val_adj	Depct	cluster	CellType
CD3D	0	1.36797	0.817	0.2	0	0.617	0	Naive.T
PTPRC	0	0.80573	0.658	0.246	0	0.412	0	Naive.T
CD3E	0	0.721472	0.54	0.138	0	0.402	0	Naive.T
CD3G	0	0.495096	0.346	0.082	0	0.264	0	Naive.T
S100A4	8.94189e-238	0.731486	0.799	0.585	1.95836e-233	0.214	0	Naive.T
CD247	0	0.329857	0.242	0.056	0	0.186	0	Naive.T
KRT5	0	1.61058	0.977	0.289	0	0.688	1	HNSCC
PKP3	0	0.904149	0.745	0.086	0	0.659	1	HNSCC
KRT6A	0	2.40967	0.975	0.336	0	0.639	1	HNSCC
ITGA6	0	0.445859	0.507	0.121	0	0.386	1	HNSCC
CD47	0	0.449963	0.607	0.257	0	0.35	1	HNSCC
KRT14	0	2.64603	0.991	0.646	0	0.345	1	HNSCC
IRF6	0	0.392008	0.328	0.04	0	0.288	1	HNSCC
ITGB4	0	0.378932	0.336	0.068	0	0.268	1	HNSCC
PDPN	0	0.357257	0.338	0.089	0	0.249	1	HNSCC
DDR1	0	0.282855	0.25	0.035	0	0.215	1	HNSCC
PECAM1	0	1.33634	0.788	0.086	0	0.702	2	En
ENG	0	1.4279	0.763	0.111	0	0.652	2	En
VWF	0	1.40033	0.659	0.063	0	0.596	2	En
CD34	0	0.840477	0.511	0.028	0	0.483	2	En
CDH5	0	0.686192	0.453	0.026	0	0.427	2	En
IL3RA	0	0.458001	0.338	0.036	0	0.302	2	En
ITGA6	0	0.421976	0.43	0.131	0	0.299	2	En
CD81	3.42459e-234	0.461779	0.58	0.326	7.5002e-230	0.254	2	En
KDR	0	0.429465	0.26	0.011	0	0.249	2	En
HLA-DRB5	8.7077e-275	0.577722	0.438	0.194	1.90707e-270	0.244	2	En
NRP1	0	0.367416	0.303	0.07	0	0.233	2	En
ITGB1	2.1096e-148	0.319659	0.561	0.337	4.62023e-144	0.224	2	En
ICAM1	5.72111e-158	0.291924	0.342	0.161	1.25298e-153	0.181	2	En
CD8B	0	1.51996	0.996	0.026	0	0.97	3	CD8.T
CD3D	0	1.01262	0.779	0.223	0	0.556	3	CD8.T
CD8A	0	0.83081	0.54	0.062	0	0.478	3	CD8.T
PTPRC	0	0.882037	0.703	0.258	0	0.445	3	CD8.T
CD3E	0	0.696963	0.551	0.151	0	0.4	3	CD8.T
CD3G	0	0.431354	0.339	0.092	0	0.247	3	CD8.T
RUNX3	1.54003e-284	0.404865	0.319	0.096	3.37283e-280	0.223	3	CD8.T
ID2	5.48696e-113	0.370581	0.47	0.274	1.2017e-108	0.196	3	CD8.T
COL1A1	0	2.10005	1	0.199	0	0.801	4	Fib
PDGFRB	0	0.603704	0.437	0.063	0	0.374	4	Fib
FAP	0	0.468131	0.354	0.045	0	0.309	4	Fib
LRP1	0	0.443848	0.372	0.081	0	0.291	4	Fib
ITGB1	1.00828e-192	0.429935	0.626	0.338	2.20823e-188	0.288	4	Fib
S100A4	1.02444e-144	0.425038	0.84	0.591	2.24363e-140	0.249	4	Fib
PDPN	3.96748e-221	0.377912	0.302	0.098	8.68917e-217	0.204	4	Fib
VCAM1	1.88816e-267	0.288286	0.275	0.073	4.13526e-263	0.202	4	Fib
CD81	2.29571e-88	0.277484	0.535	0.334	5.02782e-84	0.201	4	Fib
PDGFRA	0	0.302915	0.224	0.024	0	0.2	4	Fib
CD24	0	1.43667	0.802	0.015	0	0.787	5	HNSCC
KRT5	0	2.2672	0.909	0.314	0	0.595	5	HNSCC
KRT6A	0	2.19471	0.947	0.357	0	0.59	5	HNSCC
PKP3	0	0.80253	0.609	0.114	0	0.495	5	HNSCC
ITGA6	0	0.957474	0.467	0.136	0	0.331	5	HNSCC
KRT14	0	2.00249	0.978	0.658	0	0.32	5	HNSCC
TP63	0	0.669661	0.342	0.036	0	0.306	5	HNSCC
IRF6	0	0.374788	0.276	0.052	0	0.224	5	HNSCC
ITGB4	4.4305e-305	0.429578	0.299	0.079	9.70324e-301	0.22	5	HNSCC
DDR1	0	0.315924	0.238	0.042	0	0.196	5	HNSCC
PDPN	2.80939e-156	0.287002	0.273	0.1	6.15285e-152	0.173	5	HNSCC
CD47	1.76449e-60	0.259447	0.425	0.278	3.86441e-56	0.147	5	HNSCC
IL7R	0	1.54774	0.998	0.108	0	0.89	6	Naive.T
CD3D	0	0.638192	0.651	0.232	0	0.419	6	Naive.T
PTPRC	0	0.655941	0.625	0.264	0	0.361	6	Naive.T
CD3E	7.72736e-282	0.452615	0.451	0.158	1.69237e-277	0.293	6	Naive.T
LYZ	0	2.6716	0.902	0.126	0	0.776	7	Mac
AIF1	0	2.02698	0.892	0.117	0	0.775	7	Mac
CD14	0	1.70174	0.757	0.092	0	0.665	7	Mac
CD68	0	1.29383	0.756	0.11	0	0.646	7	Mac
HLA-DRB1	0	2.40884	0.994	0.447	0	0.547	7	Mac
FCGR3A	0	1.13045	0.6	0.056	0	0.544	7	Mac
CSF1R	0	0.707104	0.479	0.036	0	0.443	7	Mac
HLA-DRA	0	3.40544	1	0.559	0	0.441	7	Mac
CD4	0	0.548653	0.413	0.055	0	0.358	7	Mac
ICAM1	0	0.560803	0.511	0.157	0	0.354	7	Mac
CD163	0	0.639657	0.392	0.04	0	0.352	7	Mac
MRC1	0	0.72349	0.372	0.026	0	0.346	7	Mac
IL7R	0	0.842716	0.467	0.136	0	0.331	7	Mac
ITGAX	0	0.336434	0.252	0.023	0	0.229	7	Mac
ID2	2.35821e-130	0.620481	0.502	0.274	5.16472e-126	0.228	7	Mac
S100A4	4.45719e-113	0.46765	0.819	0.593	9.76169e-109	0.226	7	Mac
AHR	1.36218e-184	0.267499	0.254	0.078	2.9833e-180	0.176	7	Mac
CD8A	0	1.37856	0.881	0.053	0	0.828	8	CD8.T
CD3D	0	1.04041	0.779	0.229	0	0.55	8	CD8.T
PTPRC	0	0.856116	0.705	0.263	0	0.442	8	CD8.T
CD3E	0	0.643103	0.524	0.156	0	0.368	8	CD8.T
VCAM1	0	0.685624	0.35	0.071	0	0.279	8	CD8.T
CD3G	0	0.527082	0.36	0.094	0	0.266	8	CD8.T
RUNX3	6.59461e-299	0.489358	0.35	0.097	1.44429e-294	0.253	8	CD8.T
ID2	2.71587e-123	0.488694	0.496	0.275	5.94804e-119	0.221	8	CD8.T
SELE	0	2.91563	0.992	0.022	0	0.97	9	En
VWF	0	1.7766	0.814	0.075	0	0.739	9	En
ICAM1	0	1.64583	0.795	0.147	0	0.648	9	En
PECAM1	0	1.16614	0.744	0.11	0	0.634	9	En
ENG	0	1.30999	0.754	0.132	0	0.622	9	En
CDH5	0	0.469693	0.37	0.043	0	0.327	9	En
NRP1	0	0.463636	0.393	0.073	0	0.32	9	En
ITGA6	0	0.455362	0.455	0.139	0	0.316	9	En
IL3RA	0	0.430581	0.343	0.045	0	0.298	9	En
CD34	0	0.412073	0.344	0.05	0	0.294	9	En
ITGB4	4.96587e-202	0.262281	0.281	0.081	1.08758e-197	0.2	9	En
VCAM1	3.54383e-190	0.428455	0.257	0.075	7.76135e-186	0.182	9	En
CD68	0	1.44809	0.714	0.117	0	0.597	10	Mac
CD14	0	1.4197	0.643	0.102	0	0.541	10	Mac
AIF1	0	1.05636	0.641	0.134	0	0.507	10	Mac
LYZ	0	1.94999	0.633	0.143	0	0.49	10	Mac
FCGR3A	0	0.465672	0.321	0.071	0	0.25	10	Mac
S100A4	1.6491e-145	0.725885	0.839	0.594	3.6117e-141	0.245	10	Mac
CD163	0	0.33791	0.259	0.048	0	0.211	10	Mac
ITGAX	0	0.329193	0.227	0.026	0	0.201	10	Mac
CSF1R	5.72553e-280	0.28849	0.248	0.049	1.25395e-275	0.199	10	Mac
ITGAM	0	0.279553	0.201	0.018	0	0.183	10	Mac
HLA-DRB5	0	2.68091	0.985	0.182	0	0.803	11	Mac
AIF1	0	1.85414	0.914	0.123	0	0.791	11	Mac
CD68	0	1.53337	0.793	0.114	0	0.679	11	Mac
LYZ	0	2.12826	0.786	0.138	0	0.648	11	Mac
FCGR3A	0	1.29591	0.7	0.057	0	0.643	11	Mac
CD14	0	1.36266	0.729	0.099	0	0.63	11	Mac
CD163	0	1.00689	0.588	0.036	0	0.552	11	Mac
HLA-DRB1	0	2.3805	0.998	0.452	0	0.546	11	Mac
HLA-DRA	0	2.18425	0.996	0.563	0	0.433	11	Mac
CSF1R	0	0.632225	0.439	0.042	0	0.397	11	Mac
CD81	2.55924e-229	0.599213	0.669	0.331	5.60499e-225	0.338	11	Mac
MRC1	0	0.442397	0.313	0.031	0	0.282	11	Mac
CD4	0	0.392468	0.337	0.061	0	0.276	11	Mac
S100A4	2.96614e-85	0.415805	0.82	0.595	6.49615e-81	0.225	11	Mac
COL1A1	0	4.7266	1	0.218	0	0.782	12	Fib
LRP1	0	0.659921	0.546	0.083	0	0.463	12	Fib
FAP	0	0.691026	0.506	0.048	0	0.458	12	Fib
ITGB1	3.70851e-158	0.467665	0.706	0.343	8.12201e-154	0.363	12	Fib
PDGFRB	0	0.507021	0.4	0.073	0	0.327	12	Fib
S100A4	7.30336e-189	0.851912	0.905	0.595	1.59951e-184	0.31	12	Fib
FGF7	0	0.504157	0.318	0.041	0	0.277	12	Fib
PDPN	1.54842e-139	0.454099	0.319	0.103	3.39121e-135	0.216	12	Fib
PDGFRA	0	0.313735	0.241	0.029	0	0.212	12	Fib
VCAM1	3.61333e-119	0.261535	0.258	0.078	7.91355e-115	0.18	12	Fib
IL2RA	0	1.69065	0.989	0.018	0	0.971	13	CD4.T
CD3D	0	1.29787	0.839	0.236	0	0.603	13	CD4.T
CD3E	0	0.710718	0.598	0.16	0	0.438	13	CD4.T
PTPRC	1.03455e-236	0.702748	0.677	0.27	2.26577e-232	0.407	13	CD4.T
S100A4	0	1.47481	0.944	0.594	0	0.35	13	CD4.T
CD3G	3.0366e-258	0.469894	0.394	0.097	6.65045e-254	0.297	13	CD4.T
CD247	2.52388e-250	0.388182	0.31	0.065	5.52755e-246	0.245	13	CD4.T
IL7R	5.3909e-120	0.404765	0.382	0.145	1.18066e-115	0.237	13	CD4.T
GATA3	0	0.424739	0.249	0.033	0	0.216	13	CD4.T
RUNX3	1.38821e-81	0.256343	0.271	0.103	3.04032e-77	0.168	13	CD4.T
CD4	1.55255e-119	0.255323	0.235	0.067	3.40025e-115	0.168	13	CD4.T
CD70	2.34955e-164	0.288518	0.149	0.024	5.14575e-160	0.125	13	CD4.T
KRT5	0	2.6865	0.959	0.327	0	0.632	14	HNSCC
KRT6A	0	1.62475	0.947	0.371	0	0.576	14	HNSCC
PKP3	0	0.82251	0.565	0.127	0	0.438	14	HNSCC
TP63	0	0.915024	0.475	0.039	0	0.436	14	HNSCC
ITGA6	0	0.96462	0.526	0.142	0	0.384	14	HNSCC
KRT14	0	2.14058	0.994	0.664	0	0.33	14	HNSCC
DDR1	1.87334e-99	0.258934	0.179	0.048	4.10279e-95	0.131	14	HNSCC
HLA-DRA	5.42235e-301	0.762745	0.967	0.569	1.18755e-296	0.398	15	Mac
HLA-DRB1	2.304e-94	0.325805	0.746	0.464	5.046e-90	0.282	15	Mac
AIF1	8.79e-46	0.346887	0.298	0.149	1.93e-41	0.149	15	Mac
LYZ	6.84e-31	0.510022	0.277	0.159	1.5e-26	0.118	15	Mac
JCHAIN	1.26e-23	0.61677	0.177	0.097	2.75e-19	0.08	15	Mac
IGHG1	0.00111502	0.615755	0.294	0.261	1	0.033	15	Mac
ID2	0	1.65106	0.937	0.268	0	0.669	16	ILC
KIT	0	0.261047	0.112	0.002	0	0.11	16	ILC
ACTA2	0	1.85805	0.999	0.058	0	0.941	17	Fib
PDGFRB	0	0.789723	0.435	0.073	0	0.362	17	Fib
ITGB1	7.63897e-83	0.513246	0.576	0.347	1.67301e-78	0.229	17	Fib
IFNG	0	1.8439	1	0.005	0	0.995	18	CD8.T
CD3D	0	1.07045	0.717	0.241	0	0.476	18	CD8.T
PTPRC	6.31366e-179	0.669702	0.638	0.272	1.38276e-174	0.366	18	CD8.T
CD3E	3.17837e-234	0.636407	0.524	0.163	6.96095e-230	0.361	18	CD8.T
ID2	2.53412e-128	0.829692	0.56	0.278	5.54997e-124	0.282	18	CD8.T
CD8A	5.53744e-162	0.432427	0.31	0.082	1.21276e-157	0.228	18	CD8.T
CD3G	3.79364e-129	0.390843	0.318	0.1	8.30844e-125	0.218	18	CD8.T
CD8B	2.72897e-133	0.397135	0.266	0.073	5.97671e-129	0.193	18	CD8.T
RUNX3	1.03752e-96	0.353071	0.292	0.103	2.27226e-92	0.189	18	CD8.T
S100A4	2.687e-220	0.881397	0.999	0.594	5.8848e-216	0.405	19	Fib
FGF7	0	1.77229	0.991	0.028	0	0.963	20	Fib
LRP1	0	0.681027	0.5	0.087	0	0.413	20	Fib
PDGFRA	0	0.434483	0.322	0.028	0	0.294	20	Fib
PDGFRB	4.19042e-225	0.396218	0.353	0.076	9.17744e-221	0.277	20	Fib
CD81	2.65448e-60	0.358907	0.58	0.339	5.81358e-56	0.241	20	Fib
FAP	1.19338e-199	0.342416	0.28	0.056	2.61362e-195	0.224	20	Fib
PDPN	5.12801e-71	0.268431	0.279	0.105	1.12309e-66	0.174	20	Fib
KRT6A	1.26e-115	0.792389	0.701	0.379	2.77e-111	0.322	21	HNSCC
KRT5	1.13e-127	1.12228	0.644	0.337	2.47e-123	0.307	21	HNSCC
KRT14	1.1e-117	1.14461	0.852	0.669	2.42e-113	0.183	21	HNSCC
JCHAIN	1.37e-27	1.50457	0.192	0.097	2.99e-23	0.095	21	HNSCC
PDGFRB	3.01797e-142	0.574516	0.296	0.077	6.60966e-138	0.219	22	Fib
MS4A1	0	1.34314	0.782	0.002	0	0.78	23	B
CD79A	0	1.28938	0.663	0.024	0	0.639	23	B
HLA-DRA	4.41274e-267	1.23918	0.939	0.573	9.66434e-263	0.366	23	B
HLA-DRB1	5.64087e-113	0.447103	0.823	0.465	1.23541e-108	0.358	23	B
CD79B	1.17406e-247	0.398669	0.258	0.035	2.5713e-243	0.223	23	B
CD19	0	0.312416	0.206	0.001	0	0.205	23	B
CD79A	0	1.35923	0.91	0.021	0	0.889	24	B
JCHAIN	0	4.56136	0.736	0.089	0	0.647	24	B
IGHG1	0	4.8816	0.727	0.254	0	0.473	24	B
ACTA2	0	4.46177	1	0.073	0	0.927	25	Fib
PDGFRB	0	0.951884	0.639	0.076	0	0.563	25	Fib
COL1A1	4.9075e-113	0.422542	0.698	0.236	1.07479e-108	0.462	25	Fib
ITGB1	5.64308e-124	0.872909	0.809	0.348	1.23589e-119	0.461	25	Fib
S100A4	8.08954e-78	0.960678	0.918	0.6	1.77169e-73	0.318	25	Fib
CD81	9.63346e-26	0.3149	0.59	0.342	2.10982e-21	0.248	25	Fib
DES	3.82234e-176	0.450893	0.166	0.012	8.3713e-172	0.154	25	Fib
DES	0	2.56361	0.995	0.005	0	0.99	26	SMG
ACTA2	0	2.63583	1	0.074	0	0.926	27	Fib
COL1A1	0	4.04391	1	0.234	0	0.766	27	Fib
ITGB1	4.19249e-159	1.08922	0.9	0.348	9.18196e-155	0.552	27	Fib
FAP	0	0.820699	0.606	0.056	0	0.55	27	Fib
LRP1	1.15193e-184	0.609619	0.53	0.092	2.52284e-180	0.438	27	Fib
PDGFRB	5.82393e-183	0.586396	0.488	0.078	1.2755e-178	0.41	27	Fib
S100A4	8.27694e-27	0.520905	0.835	0.601	1.81273e-22	0.234	27	Fib
PDPN	4.364e-38	0.270083	0.318	0.107	9.5576e-34	0.211	27	Fib
LYVE1	0	1.55731	0.963	0.005	0	0.958	28	En
PECAM1	7.24379e-164	0.694818	0.629	0.132	1.58646e-159	0.497	28	En
PDPN	1.15519e-124	0.775437	0.477	0.106	2.52999e-120	0.371	28	En
ENG	4.00487e-65	0.463274	0.488	0.155	8.77107e-61	0.333	28	En
VWF	5.31993e-79	0.534873	0.411	0.103	1.16512e-74	0.308	28	En
CDH5	1.40329e-123	0.380981	0.341	0.055	3.07335e-119	0.286	28	En
CD47	1.47872e-16	0.261671	0.477	0.284	3.23854e-12	0.193	28	En
MRC1	3.35991e-62	0.256949	0.213	0.04	7.35854e-58	0.173	28	En
HLA-DRB5	2.04407e-292	1.22367	0.994	0.205	4.47672e-288	0.789	29	B
IGHG1	2.07e-06	1.40089	0.345	0.262	0.0452516	0.083	29	B
JCHAIN	6e-06	0.515032	0.168	0.099	0.13144	0.069	29	B
AIF1	0	1.97365	0.923	0.147	0	0.776	30	DC
FCER1A	0	2.17263	0.724	0.004	0	0.72	30	DC
CD1C	0	1.50821	0.715	0.004	0	0.711	30	DC
HLA-DRB1	9.28146e-202	2.48028	0.991	0.468	2.03273e-197	0.523	30	DC
LYZ	2.63e-150	1.74367	0.668	0.158	5.76e-146	0.51	30	DC
CD1A	0	1.44746	0.51	0.002	0	0.508	30	DC
HLA-DRA	2.12347e-214	3.26569	1	0.576	4.6506e-210	0.424	30	DC
CSF1R	7.8807e-195	0.583391	0.43	0.054	1.72595e-190	0.376	30	DC
PTPRC	6.64261e-41	0.38077	0.647	0.279	1.4548e-36	0.368	30	DC
ID2	1.86203e-47	0.763518	0.62	0.282	4.07803e-43	0.338	30	DC
CD4	4.66387e-90	0.361533	0.356	0.07	1.02143e-85	0.286	30	DC
CD68	6.7357e-39	0.284075	0.401	0.138	1.47519e-34	0.263	30	DC
IL7R	1.40824e-35	0.553923	0.398	0.15	3.08419e-31	0.248	30	DC
S100A4	3.4993e-35	0.878103	0.84	0.602	7.66381e-31	0.238	30	DC
CD14	1.76688e-40	0.697025	0.356	0.12	3.86964e-36	0.236	30	DC
RUNX3	2.67008e-40	0.364622	0.332	0.106	5.84775e-36	0.226	30	DC
KRT14	4.02e-34	0.536484	0.948	0.672	8.8e-30	0.276	31	HNSCC
KRT5	4.3e-16	0.256856	0.564	0.342	9.41e-12	0.222	31	HNSCC
VWF	0	0.973051	1	0.102	0	0.898	32	En
KRT6A	1.34e-17	0.700596	0.678	0.385	2.94e-13	0.293	32	En
KRT5	2.33e-16	0.947527	0.6	0.343	5.11e-12	0.257	32	En
KRT14	1e-18	0.963655	0.878	0.673	2.2e-14	0.205	32	En
