# Supplementary material for: TP63 transcriptionally regulates SLC7A5 to suppress ferroptosis in head and neck squamous cell carcinoma
Source: Front Immunol. 2024 Aug 21;15:1445472. doi: 10.3389/fimmu.2024.1445472 (PMC11371717; doi:10.3389/fimmu.2024.1445472)
Supplement: Supplementary file 4 [file Table4.xlsx]

## Sheet: Sheet1
Supplementary Table 4.Scoring genes
GeneList
TP63
SLC7A5
FTH1
FTL
CP
ACSL5
MAP1LC3A
ACSL1
VDAC2
SAT1
